# Supplementary material for: A noncanonical role of glycolytic metabolites controlling the timing of mouse embryo segmentation
Source: Sci Adv. 2025 Sep 19;11(38):eadz9606. doi: 10.1126/sciadv.adz9606 (PMC12448123; doi:10.1126/sciadv.adz9606)
Supplement: Supplementary file 2 — Table S1 [file sciadv.adz9606_table_s1.zip]

Archive with 1 entries (1 files):
- adz9606_table_s1.xlsm
