# Supplementary material for: A noncanonical role of glycolytic metabolites controlling the timing of mouse embryo segmentation
Source: Sci Adv. 2025 Sep 19;11(38):eadz9606. doi: 10.1126/sciadv.adz9606 (PMC12448123; doi:10.1126/sciadv.adz9606)
Supplement: Supplementary file 2 — Table S1 [file sciadv.adz9606_table_s1.zip › adz9606_table_s1.xlsm]

## Sheet: DEGs_TG_up
	symbol	log2FC_F6P_ctrl	padj_F6P_ctrl	sig_F6P_ctrl	log2FC_F16BP_ctrl	padj_F16BP_ctrl	sig_F16BP_ctrl	log2FC_Tg_WT_05mM	padj_Tg_WT_05mM	sig_Tg_WT_05mM	log2FC_Tg_WT_2mM	padj_Tg_WT_2mM	sig_Tg_WT_2mM	log2FC_Tg_WT_10mM	padj_Tg_WT_10mM	sig_Tg_WT_10mM
ENSMUSG00000051319	Mtln	-2.04334	4.08429e-07	*	-2.59979	4.00991e-17	*	-0.325848	0.853107		0.252429	0.788536		0.929679	0.00119809	*
ENSMUSG00000074398	Gm15441	-2.11104	2.47151e-05	*	-1.86763	0.000110333	*	-0.79714	0.850344		0.203761	0.868193		1.02217	0.00340754	*
ENSMUSG00000085175	Gm11423	-1.80244	4.8771e-05	*	-1.84999	5.20944e-07	*	0.234836	0.908645		0.362899	0.657046		1.05691	0.00291154	*
ENSMUSG00000039670	Oxld1	-1.82577	0.000357278	*	-2.1015	2.45334e-10	*	-0.105647	0.960538		0.484084	0.471611		0.703966	0.0057706	*
ENSMUSG00000031604	Msmo1	1.41056	0.00141022	*	2.1511	0.0353603	*	-0.443917	0.804875		0.280736	0.774876		0.908248	0.00126583	*
ENSMUSG00000097121	D130020L05Rik	-1.37322	0.00326131	*	-0.984913	0.0159107	*	-0.256287	0.903357		0.241187	0.793795		0.902501	0.00455305	*
ENSMUSG00000070737	Tmem35b	-1.71306	0.00421657	*	-1.44249	0.0100188	*	-0.146486	0.96661		1.34776	0.037865	*	2.05364	4.46261e-09	*
ENSMUSG00000031767	Nudt7	-1.06789	0.00922774	*	-1.34979	0.000183109	*	-0.169505	0.927989		0.453294	0.447058		0.720074	0.00828207	*
ENSMUSG00000042293	Gm5617	-0.985975	0.00946996	*	-1.03682	0.000322314	*	-0.0869595	0.968778		0.556006	0.271727		0.942832	0.000254395	*
ENSMUSG00000034614	Pik3ip1	-1.07615	0.0111357	*	-0.940163	0.00988753	*	-0.235424	0.926057		0.378083	0.57875		0.861532	0.00268756	*
ENSMUSG00000045294	Insig1	1.396	0.0114745	*	2.4887	7.90121e-09	*	-0.0803419	0.981785		-0.448638	0.651858		1.74611	2.31763e-05	*
ENSMUSG00000032291	Crabp1	0.914697	0.0156903	*	0.988198	0.000521439	*	0.231673	0.862385		0.732603	0.0720234		0.74469	0.00225845	*
ENSMUSG00000002732	Fkbp7	-1.26529	0.0165891	*	-1.6972	0.000250683	*	-0.000220957	0.999983		-0.253267	0.827967		1.34587	0.000148401	*
ENSMUSG00000026864	Hspa5	0.850901	0.0168379	*	0.97905	0.0165768	*	1.10544	0.00240963	*	-0.103833	0.897689		0.133063	0.824039
ENSMUSG00000020381	Mrnip	-1.06584	0.0187549	*	-1.4717	0.000289969	*	0.027913	0.99345		0.608107	0.373175		0.713081	0.00777845	*
ENSMUSG00000021835	Bmp4	1.01198	0.0219549	*	1.27993	0.000342416	*	-0.0622652	0.984322		1.0467	0.0261555	*	1.09112	0.000187737	*
ENSMUSG00000083798	Gm14584	1.28505	0.0281904	*	0.548514	0.373221		1.48847	0.0086987	*	0.674623	0.486642		-0.323019	0.742565
ENSMUSG00000097709	2810429I04Rik	1.68556	0.0291245	*	1.14173	0.125798		1.29318	0.883087		2.34773	0.000794891	*	0.378455	0.695994
ENSMUSG00000020363	Gfpt2	1.26132	0.0293889	*	1.91204	8.1274e-09	*	0.275851	0.903357		1.06798	0.0354852	*	1.21857	0.000663128	*
ENSMUSG00000031770	Herpud1	0.937176	0.0295893	*	0.269392	0.682569		1.00815	0.000118887	*	0.482144	0.484826		-0.232963	0.674271
ENSMUSG00000004473	Clec11a	-1.3329	0.0321633	*	-0.979587	0.0662364		-0.198042	0.957958		0.74649	0.3737		1.28367	0.000490446	*
ENSMUSG00000067276	Capn6	1.17894	0.0327849	*	1.71651	6.01174e-06	*	2.01001	0.000366277	*	2.72009	7.96143e-15	*	0.828587	0.623924
ENSMUSG00000087259	2610035D17Rik	1.68699	0.0387254	*	1.70023	0.0193354	*	-0.00404601	0.999935		1.45747	0.162462		1.44244	0.00293498	*
ENSMUSG00000056824	Zfp663	-1.88255	0.0444582	*	-0.672839	0.52714		-0.2484	0.964747		0.11561	0.951154		1.19415	0.00907471	*
ENSMUSG00000020895	Tmem107	-0.718013	0.0493982	*	-0.54586	0.0778775		-0.165171	0.919489		0.294663	0.699222		0.686967	0.00664924	*
ENSMUSG00000022964	Tmem50b	0.869472	0.0512226		1.05754	0.00324938	*	0.450969	0.728714		0.156122	0.869717		0.762048	0.00256641	*
ENSMUSG00000036111	Lmo1	0.805538	0.0515152		0.945806	0.0122015	*	0.545172	0.804875		0.88846	0.0393729	*	1.09151	6.69156e-05	*
ENSMUSG00000001642	Akr1b3	1.15011	0.0549498		1.20776	0.00381569	*	0.0708923	0.975531		0.692508	0.354176		0.961	0.0018694	*
ENSMUSG00000033998	Kcnk1	0.948451	0.0581436		1.31439	0.000928898	*	0.112885	0.976621		0.697152	0.292718		0.988981	0.00742273	*
ENSMUSG00000091269	Gm6682	2.01818	0.0603509		1.91366	0.0143499	*	2.70261	6.56653e-05	*	1.88859	0.0758601		2.47546	3.83372e-06	*
ENSMUSG00000038496	Slc19a3	-1.33506	0.0634561		-0.610179	0.279616		0.909402	0.721606		0.0281069	0.986813		1.53473	0.000254395	*
ENSMUSG00000067219	Nipal1	1.19014	0.0643701		1.68465	0.00540162	*	0.282333	0.946061		1.31046	0.0618209		1.73605	3.21004e-05	*
ENSMUSG00000050957	Insl6	-1.21114	0.0646082		-0.295346	0.636286		-0.290895	0.929764		0.0585473	0.970497		1.34433	0.000538621	*
ENSMUSG00000074170	Plekhf1	0.98387	0.0665935		0.979479	0.0148149	*	0.174783	0.946465		0.962189	0.0720234		1.20699	9.42867e-06	*
ENSMUSG00000022176	Rem2	1.12615	0.0665935		1.36234	0.00885264	*	0.433283	0.89065		1.64447	0.0047624	*	0.23598	0.77206
ENSMUSG00000043091	Tuba1c	1.1423	0.0684951		1.1223	0.00746077	*	1.07278	0.00165881	*	0.813482	0.148931		0.989657	0.00124867	*
ENSMUSG00000032193	Ldlr	1.25799	0.0708884		1.74111	0.00207404	*	-0.251567	0.943663		-0.121613	0.937268		1.50311	0.000788572	*
ENSMUSG00000057054	Inca1	-1.43649	0.0776256		-1.14219	0.105903		0.0731813	0.99188		0.557742	0.645577		1.41265	0.000808851	*
ENSMUSG00000039759	Thap3	-0.880543	0.0781512		-1.00167	0.0172028	*	-0.266142	0.883063		0.292655	0.672375		0.732045	0.00590288	*
ENSMUSG00000024654	Asrgl1	0.720094	0.0869503		0.780087	0.011829	*	0.191658	0.904248		1.07727	0.00497029	*	0.963275	0.000569304	*
ENSMUSG00000055200	Sertad3	0.846029	0.0924323		1.35768	0.000298938	*	0.144928	0.936638		0.915475	0.0992383		1.15915	8.10246e-07	*
ENSMUSG00000027560	Dok5	1.23973	0.0928997		1.2632	0.040486	*	0.72674	0.850344		1.85057	0.00844468	*	1.52728	0.000787435	*
ENSMUSG00000104986	1600023N17Rik	-0.8839	0.106643		-1.11791	0.0203952	*	-0.409938	0.877827		-0.123942	0.918703		1.1845	0.00984511	*
ENSMUSG00000003411	Rab3b	0.864588	0.108825		1.33422	0.00141986	*	0.482827	0.808583		1.25984	0.00797379	*	0.959666	0.00420532	*
ENSMUSG00000026975	Dph7	-0.798797	0.112311		-0.907454	0.0304161	*	0.491778	0.678646		0.63604	0.41755		0.783268	0.00575986	*
ENSMUSG00000074412	Gm10689	0.722958	0.118831		1.52047	0.000405386	*	0.728126	0.700264		-0.0570389	0.959809		1.06466	0.000234829	*
ENSMUSG00000018427	Ypel2	0.952473	0.121447		1.23732	0.0213286	*	-0.00845192	0.999666		0.629578	0.544544		1.78293	7.20315e-05	*
ENSMUSG00000020589	Cyria	0.656064	0.131254		0.735718	0.0476416	*	0.0637276	0.981785		0.258261	0.771628		0.97434	0.000741477	*
ENSMUSG00000063972	Nr6a1	0.975167	0.140127		1.75932	0.00039665	*	0.56448	0.878067		1.44862	0.0455092	*	1.44171	0.000455224	*
ENSMUSG00000000579	Dynlt1c	-0.99051	0.140675		-2.41573	1.31325e-05	*	0.323523	0.98903		0.800863	0.486642		3.6871	0.00478547	*
ENSMUSG00000109118	Gm32031	-0.94647	0.141747		-1.23941	0.00990734	*	0.0385018	0.99577		0.00971185	0.995604		1.32857	0.0025425	*
ENSMUSG00000015312	Gadd45b	0.913723	0.144277		1.48836	0.00140749	*	0.627885	0.721195		0.772468	0.407352		1.54635	1.13444e-06	*
ENSMUSG00000032553	Srprb	0.64192	0.149026		0.820799	0.0131733	*	1.10139	0.0554726		1.09479	0.00013937	*	0.221832	0.761308
ENSMUSG00000036918	Ttc7	-0.93533	0.153691		-0.474441	0.455963		0.0633407	0.99327		0.609164	0.453985		1.24107	0.00614497	*
ENSMUSG00000039384	Dusp10	1.18515	0.153872		2.14372	0.000402737	*	0.433076	0.911936		1.22717	0.155578		1.54706	0.00400276	*
ENSMUSG00000037071	Scd1	0.582296	0.158997		0.288523	0.416804		-0.172115	0.948666		0.465907	0.404107		0.951671	5.06666e-05	*
ENSMUSG00000027217	Tspan18	-0.881998	0.159791		-1.20757	0.00446296	*	-0.725012	0.499149		0.0726821	0.956228		0.843745	0.00872549	*
ENSMUSG00000022769	Sdf2l1	0.64567	0.166849		0.902685	0.0208544	*	2.30192	3.95357e-27	*	0.466502	0.513033		0.890487	0.0784074
ENSMUSG00000026360	Rgs2	0.647678	0.167598		0.168632	0.777275		-0.216362	0.930332		0.759554	0.205953		1.03249	0.00369786	*
ENSMUSG00000043644	0610009L18Rik	-0.895686	0.16911		-0.481118	0.489131		-0.176631	0.952898		0.654283	0.437904		1.25952	0.0013268	*
ENSMUSG00000070576	Mn1	0.832995	0.175141		0.585636	0.273066		0.323255	0.890059		0.762252	0.260673		1.47	7.94811e-08	*
ENSMUSG00000022132	Cldn10	-0.825885	0.179167		-1.00759	0.0431108	*	-0.83382	0.795968		0.32718	0.772786		1.7181	3.83372e-06	*
ENSMUSG00000049107	Ntf3	0.715287	0.181079		1.30798	0.000215302	*	0.0926658	0.981785		1.38662	0.00445934	*	1.40962	4.75496e-06	*
ENSMUSG00000063172	Hspb11	-0.501529	0.188368		-0.479431	0.0901054		-0.233534	0.870121		0.487857	0.28207		0.695125	0.00357693	*
ENSMUSG00000073409	H2-Q6	1.45512	0.190673		1.57993	0.0767189		1.64977	0.799731		2.31937	0.0155418	*	2.73876	2.27254e-06	*
ENSMUSG00000015474	Ppt2	-0.665174	0.199677		-0.758955	0.0968311		-0.174933	0.946114		-0.345507	0.699067		0.99385	0.00346283	*
ENSMUSG00000052658	5830454E08Rik	-1.42094	0.201578		-1.36859	0.0483278	*	-0.350413	0.928121		0.79064	0.458707		2.06618	9.9053e-07	*
ENSMUSG00000031636	Pdlim3	0.807651	0.201914		0.935696	0.065225		0.221815	0.922719		0.762826	0.329831		0.867218	0.00883661	*
ENSMUSG00000000275	Trim25	-0.673951	0.210638		-0.432368	0.448489		0.30097	0.878983		1.16294	0.00333382	*	0.684673	0.0802408
ENSMUSG00000014177	Tvp23b	-0.720579	0.212081		-0.655816	0.244124		-0.0364661	0.990253		-0.0279682	0.987811		0.687449	0.00763276	*
ENSMUSG00000061232	H2-K1	0.644718	0.214052		0.837048	0.0980046		0.635702	0.799731		0.20835	0.86761		0.954838	0.00074978	*
ENSMUSG00000018604	Tbx3	0.998921	0.227451		-0.997881	0.0856213		0.647807	0.814762		1.59884	0.00187456	*	-0.57232	0.278946
ENSMUSG00000050777	Tmem37	0.763673	0.24551		-0.298818	0.643566		-0.542714	0.871057		0.353456	0.774831		1.20938	0.00985563	*
ENSMUSG00000029185	Fam114a1	0.6838	0.247762		1.19977	0.0015697	*	0.838149	0.348416		1.5958	0.000839664	*	1.124	0.000907468	*
ENSMUSG00000021591	Glrx	0.535359	0.251207		0.562091	0.145843		0.219586	0.883087		0.742585	0.136578		0.696643	0.00521027	*
ENSMUSG00000022884	Eif4a2	0.583298	0.256449		0.870852	0.0312977	*	0.402597	0.678646		0.619405	0.405897		1.30441	7.68847e-10	*
ENSMUSG00000028889	Yrdc	0.481426	0.261617		-0.470359	0.335082		1.03327	0.00104652	*	0.0878902	0.92306		-0.776538	0.00245328	*
ENSMUSG00000026773	Pfkfb3	0.930465	0.267967		0.149537	0.845914		1.78193	1.30965e-06	*	0.810835	0.241519		0.494815	0.296536
ENSMUSG00000090952	Gm17251	1.01487	0.272021		1.88689	0.107687		0.854009	0.936875		0.736763	0.649445		1.5558	8.41291e-06	*
ENSMUSG00000061654	Spry3	1.09814	0.279921		1.51556	0.0549256		0.379586	0.958003		2.42161	0.000228416	*	2.11983	5.63267e-07	*
ENSMUSG00000019539	Rcn3	0.513321	0.281277		0.970184	0.00235754	*	0.185202	0.918338		0.576913	0.281331		1.06311	0.00101868	*
ENSMUSG00000025025	Mxi1	0.469103	0.283174		0.140285	0.80173		-0.204253	0.911936		0.455005	0.411966		0.729841	0.00462684	*
ENSMUSG00000042213	Zfand4	-0.713133	0.297347		-0.297204	0.66312		0.0330912	0.99577		0.83444	0.243622		1.09467	0.00227819	*
ENSMUSG00000091697	Eif3s6-ps2	1.25934	0.297851		1.03823	0.35806		0.944336	0.908645		1.02536	0.747228		1.62817	0.000122095	*
ENSMUSG00000020799	Tekt1	0.523021	0.30101		0.386697	0.37576		0.693987	0.688299		1.20657	0.00245973	*	0.814621	0.0068941	*
ENSMUSG00000047963	Stbd1	0.475864	0.301906		0.888473	0.0176223	*	0.499494	0.751033		0.743238	0.166741		1.10724	0.000345641	*
ENSMUSG00000056383	AI987944	-0.623001	0.306827		-1.06282	0.0160627	*	-0.239204	0.917952		0.069563	0.959809		0.944511	0.00393284	*
ENSMUSG00000020297	Nsg2	0.661455	0.309358		0.379018	0.635556		0.0512501	0.9952		0.968137	0.215265		1.31554	0.00286025	*
ENSMUSG00000011179	Odc1	0.533657	0.321215		-0.0518099	0.9469		1.11127	4.45321e-06	*	0.838903	0.21352		0.413394	0.474581
ENSMUSG00000027713	1810062G17Rik	-0.799276	0.32146		-0.216604	0.796859		-0.236225	0.95574		0.796431	0.49481		1.42307	0.0068941	*
ENSMUSG00000018217	Pmp22	0.431611	0.323354		0.690504	0.0376131	*	0.136105	0.937914		0.754726	0.0918298		0.894898	0.00358292	*
ENSMUSG00000055235	Wdr86	0.573891	0.331739		0.689805	0.206885		0.240725	0.920567		1.33283	0.0067356	*	0.98221	0.0129188	*
ENSMUSG00000030772	Dkk3	0.614435	0.334776		0.15692	0.832645		-0.191458	0.965202		0.462974	0.668431		1.29199	0.0011689	*
ENSMUSG00000089804	Gm16136	-1.43687	0.336837		-1.36525	0.0322284	*	0.27381	0.911936		-0.0901919	0.958233		1.13533	0.000788572	*
ENSMUSG00000061046	Haghl	-0.494407	0.365031		0.138561	0.815156		0.133486	0.964208		1.29071	0.00620407	*	0.813403	0.0518245
ENSMUSG00000012123	Crybg2	-0.726247	0.37775		-0.0677966	0.939836		0.738674	0.793252		0.997969	0.192638		0.947312	0.00914075	*
ENSMUSG00000015568	Lpl	0.428231	0.383541		0.686226	0.04049	*	0.348007	0.870121		0.617206	0.260607		0.954689	0.00123135	*
ENSMUSG00000053475	Tnfaip6	0.715083	0.386711		1.40895	0.0163833	*	0.164636	0.986786		1.21864	0.163718		1.98811	8.73792e-06	*
ENSMUSG00000022893	Adamts1	0.492697	0.388534		0.351958	0.510695		-0.663082	0.793252		0.139128	0.91148		1.09834	0.00660572	*
ENSMUSG00000038403	Hjv	-1.00849	0.397983		-0.760182	0.490824		0.580561	0.927989		1.89705	0.00524122	*	1.53783	0.000787435	*
ENSMUSG00000042851	Zc3h6	-0.7399	0.403517		-0.22988	0.850468		-0.286819	0.946114		0.952496	0.282917		1.41088	0.00072722	*
ENSMUSG00000046402	Rbp1	0.366106	0.404717		0.547767	0.044896	*	0.0692514	0.974573		0.314548	0.56925		0.693815	0.00147795	*
ENSMUSG00000017723	Wfdc2	-0.494442	0.409642		-0.206754	0.751105		-0.0423695	0.99577		0.34775	0.73976		1.16414	0.000108119	*
ENSMUSG00000062210	Tnfaip8	0.405217	0.415811		0.449875	0.278022		0.116696	0.951105		0.736153	0.170083		0.866044	0.000253467	*
ENSMUSG00000036570	Fxyd1	-0.943167	0.428474		0.212236	0.870125		-0.111989	0.987308		1.04973	0.347068		1.69785	0.00237803	*
ENSMUSG00000024059	Clip4	-0.814022	0.430202		-0.186386	0.866442		-1.2148	0.626803		0.554905	0.730739		1.33872	0.00823245	*
ENSMUSG00000046714	Foxc2	0.494889	0.431696		-0.360789	0.626605		0.452003	0.885466		1.16832	0.0157587	*	1.08058	0.00241191	*
ENSMUSG00000001663	Gstt1	0.539731	0.433914		0.941658	0.0560912		0.365238	0.911936		1.95766	4.09787e-07	*	1.92698	2.49453e-12	*
ENSMUSG00000022483	Col2a1	-0.447282	0.44018		0.020333	0.981962		0.805547	0.721195		0.378238	0.709348		1.11394	0.00125034	*
ENSMUSG00000023272	Creld2	0.390261	0.445422		0.616816	0.1223		1.30523	1.6884e-07	*	-0.535575	0.404723		0.0914656	0.904845
ENSMUSG00000019775	Rgs17	0.482472	0.446314		0.781092	0.0795841		0.101789	0.977169		0.707993	0.338012		1.06164	0.00060692	*
ENSMUSG00000034424	Gcsh	0.424791	0.450196		0.539223	0.174029		0.258702	0.833889		0.519259	0.448707		0.645588	0.00285847	*
ENSMUSG00000044345	Marveld1	-0.645669	0.454731		-0.379076	0.642008		0.305663	0.943583		0.976624	0.270122		1.09004	0.00995824	*
ENSMUSG00000038332	Sesn1	0.413269	0.493952		0.957878	0.0194259	*	0.407422	0.820995		0.632402	0.430342		1.34333	7.09147e-05	*
ENSMUSG00000032959	Pebp1	0.394169	0.505829		0.614668	0.10656		0.504753	0.923095		1.48498	0.00013937	*	0.399217	0.31107
ENSMUSG00000024268	Celf4	0.382994	0.511781		0.402962	0.395981		-0.34188	0.882748		1.00509	0.0428039	*	1.22142	1.15863e-05	*
ENSMUSG00000078490	Cfap74	0.468591	0.514928		0.620512	0.238278		0.57914	0.799731		1.22796	0.0422119	*	1.24257	0.00199524	*
ENSMUSG00000025092	Hspa12a	0.435407	0.51576		0.685204	0.197437		-0.322539	0.923095		1.47744	0.00102581	*	1.15995	0.000445416	*
ENSMUSG00000036854	Hspb6	-0.358582	0.528302		-0.55544	0.221473		-0.0391742	0.993277		0.661885	0.300652		1.05954	0.00229013	*
ENSMUSG00000018401	Mtmr4	0.263442	0.530041		-0.322747	0.366569		0.816774	0.0059524	*	0.220664	0.745596		0.330731	0.391595
ENSMUSG00000025420	Katnal2	-0.310713	0.531196		-0.125668	0.796907		0.545554	0.678646		0.771585	0.0873472		1.08574	3.79672e-05	*
ENSMUSG00000028445	Enho	-0.43201	0.53282		-0.542971	0.339027		0.494725	0.854778		0.79385	0.23962		1.13709	0.000413387	*
ENSMUSG00000001665	Gstt3	0.527665	0.540052		0.844822	0.22284		-0.359277	0.931391		1.54154	0.0150247	*	1.57126	0.000479528	*
ENSMUSG00000023330	Dtwd1	-0.323455	0.54662		-0.385726	0.355181		0.00180926	0.999935		0.352503	0.672375		0.727233	0.00082222	*
ENSMUSG00000046242	1600029I14Rik	-0.887956	0.551476		-0.607007	0.679075		-0.0382454	0.999032		0.523287	0.809035		3.0158	0.00293689	*
ENSMUSG00000055202	Zfp811	0.387644	0.551868		0.496192	0.325612		0.0095513	0.999032		1.30755	0.000794891	*	1.37979	2.56916e-05	*
ENSMUSG00000064254	Ethe1	0.285232	0.568687		0.774287	0.0196005	*	0.260569	0.871933		0.801027	0.060905		1.09517	2.31763e-05	*
ENSMUSG00000022090	Pdlim2	0.321675	0.570159		0.323905	0.542378		0.752905	0.522896		1.72789	7.88822e-08	*	0.735114	0.0647727
ENSMUSG00000027907	S100a11	0.296354	0.581931		0.151417	0.769196		0.46868	0.794986		-0.0809847	0.946311		0.962425	0.00544567	*
ENSMUSG00000042808	Gpx2	0.405759	0.586653		0.606469	0.281225		0.984762	0.017132	*	0.0391089	0.983487		1.11813	0.000464117	*
ENSMUSG00000044647	Csrnp3	0.491751	0.586906		0.348759	0.671816		-0.282765	0.935107		1.53786	0.00250831	*	0.737094	0.185801
ENSMUSG00000060550	H2-Q7	1.28668	0.590181		1.35962	0.494758		1.74391	0.889699		2.29392	0.490874		1.62631	0.000455224	*
ENSMUSG00000072244	Trim6	-0.448408	0.592616		-0.0107875	0.991225		0.067448	0.99327		1.38444	0.0100192	*	1.10913	0.00409926	*
ENSMUSG00000046794	Ppp1r3b	0.50263	0.592776		-0.809729	0.322209		0.261732	0.952713		1.2821	0.101005		1.07305	0.00523623	*
ENSMUSG00000031712	Il15	-0.516173	0.609148		-0.678976	0.450924		0.525038	0.912546		1.58817	0.0119849	*	1.59337	0.000666199	*
ENSMUSG00000024990	Rbp4	-0.263518	0.612424		0.0736159	0.88557		0.419027	0.843241		0.58536	0.284891		0.846592	0.000672623	*
ENSMUSG00000037321	Tap1	-0.56943	0.617178		-0.0689914	0.958403		0.442021	0.926057		0.642539	0.655438		1.67382	0.0016422	*
ENSMUSG00000030255	Sspn	-0.654802	0.633167		-0.592838	0.636202		-0.402402	0.934313		1.36751	0.149974		1.76895	0.000971137	*
ENSMUSG00000019718	L3hypdh	-0.329928	0.637859		-0.328643	0.576844		0.248731	0.901321		0.61615	0.448208		0.878851	0.00907471	*
ENSMUSG00000025481	Urah	-0.564397	0.637868		-0.749125	0.451179		0.103464	0.989103		1.7001	0.00718612	*	1.17164	0.0927622
ENSMUSG00000068617	Efcab1	-0.353642	0.650165		0.0171135	0.985135		0.340966	0.882748		0.583304	0.558164		1.33229	0.0003621	*
ENSMUSG00000006311	Etv2	0.274767	0.650317		0.266115	0.626103		0.559854	0.775746		0.878568	0.0923411		1.10839	0.00176685	*
ENSMUSG00000074207	Adh1	0.454243	0.657296		-0.387958	0.68087		0.911728	0.807837		0.184957	0.91968		1.78036	0.00523193	*
ENSMUSG00000042797	Aqp11	0.388083	0.660549		0.013028	0.989531		0.0414925	0.995771		1.10403	0.125724		1.77665	0.000108152	*
ENSMUSG00000074794	Arrdc3	0.371407	0.676212		-0.0698144	0.936412		-0.0388107	0.995627		1.29698	0.0781227		2.29162	4.76679e-12	*
ENSMUSG00000032641	Gpr19	-0.243669	0.677148		0.0999798	0.864372		0.248595	0.882748		0.808988	0.0844451		1.13745	8.43586e-05	*
ENSMUSG00000074802	Gas2l3	0.214069	0.68056		0.521961	0.140576		-0.162096	0.936634		0.36291	0.601715		0.774681	0.00855448	*
ENSMUSG00000070605	Zfp992	-0.238232	0.686522		-0.581937	0.156394		-0.210986	0.937015		-0.317694	0.708203		0.848766	0.00737412	*
ENSMUSG00000028773	Fabp3	0.326969	0.686572		0.647918	0.276147		0.437523	0.878983		0.736439	0.418493		1.34068	0.000596419	*
ENSMUSG00000003380	Rabac1	0.184914	0.686873		0.47729	0.120303		0.0357843	0.990131		0.286889	0.635757		0.769771	0.00590288	*
ENSMUSG00000052316	Lrrc15	-0.576899	0.690227		0.425232	0.716268		0.389151	0.946061		0.811822	0.653734		2.7232	0.000103997	*
ENSMUSG00000030402	Ppm1n	-0.299801	0.695737		0.122426	0.876697		0.920275	0.694331		1.43306	0.000485635	*	1.16019	0.0110442	*
ENSMUSG00000023206	Il15ra	0.374088	0.697263		1.21239	0.0334102	*	-0.189532	0.974776		1.18502	0.120761		1.38816	0.00227979	*
ENSMUSG00000061740	Cyp2d22	-0.339552	0.711348		-0.524474	0.573375		0.114982	0.987061		0.989919	0.22191		1.55879	0.000413387	*
ENSMUSG00000026429	Ube2t	-0.181935	0.712488		-0.197786	0.580274		-0.470467	0.721606		0.1251	0.878834		0.860372	0.000613947	*
ENSMUSG00000010830	Kdelr3	0.206242	0.719965		0.543334	0.258314		-0.393707	0.870121		0.310345	0.726515		1.26477	1.13444e-06	*
ENSMUSG00000006717	Acot13	-0.196157	0.72037		-0.246939	0.467108		-0.143182	0.937914		0.190155	0.798533		0.847024	0.00620133	*
ENSMUSG00000019894	Slc6a15	0.285914	0.723879		0.231602	0.753112		-0.34557	0.928455		1.21836	0.0249568	*	1.31858	0.000347051	*
ENSMUSG00000035561	Aldh1b1	-0.351113	0.727675		0.0846832	0.933812		0.20682	0.971784		1.62921	0.00834392	*	1.0164	0.054893
ENSMUSG00000078773	Rad54b	-0.226879	0.728086		0.465062	0.318049		0.180723	0.92217		0.930645	0.0262587	*	1.46248	8.46176e-08	*
ENSMUSG00000054863	Tafa5	0.305588	0.740225		0.337751	0.669654		0.163308	0.972354		0.924429	0.290629		1.41814	0.00471619	*
ENSMUSG00000022237	Ankrd33b	-0.371836	0.741865		-0.381137	0.669553		0.188851	0.974708		0.452564	0.741219		1.62273	0.00167133	*
ENSMUSG00000003824	Syce2	-0.158456	0.747139		0.163662	0.695828		-0.207735	0.891944		0.024925	0.98206		0.780119	0.00268756	*
ENSMUSG00000032346	Ooep	-0.345087	0.747435		-0.538679	0.629627		0.0593779	0.99577		1.12562	0.255213		1.40135	0.00737338	*
ENSMUSG00000004151	Etv1	0.194767	0.769903		0.235929	0.743311		-0.309797	0.920813		1.17598	0.00723928	*	0.613359	0.174171
ENSMUSG00000022686	B3gnt5	-0.154211	0.772253		-0.305572	0.46743		-0.132924	0.951105		0.262434	0.730841		0.73394	0.00712014	*
ENSMUSG00000028247	Coq3	-0.18361	0.779975		0.0495799	0.942323		0.106417	0.963181		0.298061	0.718089		1.06952	1.15863e-05	*
ENSMUSG00000014361	Mertk	0.298616	0.787005		0.153142	0.882065		-0.0817272	0.992373		0.725828	0.603161		2.04886	1.89146e-06	*
ENSMUSG00000021876	Rnase4	-0.155109	0.787108		-0.360571	0.366889		-0.631957	0.721337		0.544365	0.435096		1.1026	0.00226098	*
ENSMUSG00000056043	Rgs9bp	0.334271	0.79102		0.465247	0.631145		0.0970563	0.99327		1.25908	0.255788		1.92178	8.91672e-05	*
ENSMUSG00000033318	Gstt2	0.188882	0.79924		-0.150622	0.833034		0.0212317	0.996842		1.00042	0.0679091		1.07095	0.000449097	*
ENSMUSG00000060639	H4c9	0.199694	0.813926		0.140766	0.853453		1.23741	0.000154012	*	1.14894	0.00138915	*	1.29136	0.384653
ENSMUSG00000031548	Sfrp1	0.150308	0.819546		-0.234806	0.665187		-0.0676244	0.984542		0.327409	0.72548		1.41223	7.37814e-06	*
ENSMUSG00000043300	B3galnt1	0.145438	0.835885		-0.042693	0.950008		0.102766	0.974708		0.453394	0.56925		0.929278	0.00455305	*
ENSMUSG00000019906	Lin7a	0.221697	0.839109		0.38887	0.662332		0.247133	0.951749		0.475682	0.749853		1.67122	0.000650037	*
ENSMUSG00000047844	Bex4	0.105366	0.851677		0.130608	0.769592		0.318454	0.862297		0.373052	0.591838		0.751435	0.00862607	*
ENSMUSG00000051721	Wdcp	-0.106411	0.855985		-0.146246	0.731811		-0.00609762	0.999032		0.340963	0.62218		0.836317	0.00177052	*
ENSMUSG00000001506	Col1a1	0.20448	0.858931		0.0471367	0.968031		-0.0403894	0.995771		0.953488	0.440448		1.22809	0.00101752	*
ENSMUSG00000029279	Brdt	-0.199502	0.860052		-0.706156	0.402138		0.116581	0.984322		1.72628	0.00215365	*	0.899067	0.0579766
ENSMUSG00000042246	Tmc7	-0.166291	0.862286		0.568528	0.329431		-0.213571	0.951105		1.03428	0.101219		1.31237	0.0016863	*
ENSMUSG00000020553	Pctp	0.184108	0.865219		0.62025	0.391773		0.288307	0.927738		1.80957	0.00667453	*	0.74288	0.284347
ENSMUSG00000049881	2810025M15Rik	0.0894499	0.866738		0.123192	0.761768		0.0240707	0.995132		0.331757	0.544544		0.666473	0.00509603	*
ENSMUSG00000020892	Aloxe3	-0.210342	0.869114		0.371757	0.68432		-0.285111	0.960398		1.65883	0.0107003	*	1.5253	0.00026281	*
ENSMUSG00000055782	Abcd2	0.11895	0.871359		0.215553	0.756666		-0.0212263	0.996842		1.29639	0.00266085	*	0.937106	0.0347857	*
ENSMUSG00000047115	Fam221a	0.116093	0.87319		0.552873	0.165123		-0.331385	0.887848		0.655419	0.248102		1.29161	1.02911e-05	*
ENSMUSG00000030401	Rtn2	-0.121186	0.875178		-0.572794	0.27358		0.00377015	0.999935		0.819056	0.209139		1.10538	0.00183896	*
ENSMUSG00000044349	Snhg11	-0.125153	0.877452		-0.128248	0.84538		0.522352	0.799731		0.852727	0.163718		1.42843	6.21555e-06	*
ENSMUSG00000019774	Mtrf1l	-0.082649	0.883795		-0.17566	0.677984		0.194707	0.920495		0.186714	0.823196		0.710812	0.00386644	*
ENSMUSG00000000031	H19	0.0917111	0.886725		-0.00467359	0.994435		0.51394	0.369784		0.194377	0.842676		0.669511	0.00970178	*
ENSMUSG00000026034	Clk1	0.0858543	0.890575		0.236748	0.532253		-0.0306102	0.99188		0.21788	0.772786		0.783819	0.00210631	*
ENSMUSG00000060594	Layn	-0.145725	0.89364		-0.141493	0.877123		0.520218	0.902624		1.36733	0.0351419	*	1.25145	0.00224694	*
ENSMUSG00000064351	COX1	0.0752146	0.906367		-0.267257	0.503215		-0.598107	0.735923		-0.160354	0.859002		0.759171	0.00196634	*
ENSMUSG00000032118	Fez1	0.153219	0.917206		0.421608	0.647609		0.269276	0.947672		2.56676	3.22628e-08	*	3.25106	0.0001642	*
ENSMUSG00000029228	Lnx1	0.128829	0.923297		1.00487	0.210496		-0.00363865	0.999959		1.34903	0.168106		1.71916	0.00872549	*
ENSMUSG00000056895	H2bu2	-0.295052	0.924028		-0.377473	0.896005		0.195715	0.929764		1.49165	0.70118		3.66998	0.00486935	*
ENSMUSG00000073421	H2-Ab1	0.132781	0.925559		0.550475	0.583845		1.97925	0.0461799	*	2.21495	0.00191374	*	2.34265	1.27954e-11	*
ENSMUSG00000029864	Gstk1	-0.0597314	0.92737		0.262945	0.600868		0.382033	0.845882		0.235985	0.760081		1.0893	3.23311e-05	*
ENSMUSG00000026255	Efhd1	0.108494	0.930077		-0.0657878	0.955522		-0.14891	0.981785		0.822171	0.492076		1.54092	0.000909319	*
ENSMUSG00000021087	Rtn1	-0.0682769	0.930748		0.25208	0.656772		0.503937	0.814562		0.450361	0.605032		0.994041	0.004555	*
ENSMUSG00000039963	Ccdc40	0.0574789	0.932532		0.225938	0.66641		0.631663	0.78331		1.27615	0.000809253	*	1.02622	0.00693313	*
ENSMUSG00000032425	Zfp949	-0.0512218	0.936114		-0.342757	0.444321		0.0970141	0.965855		0.534766	0.419559		0.791241	0.00665233	*
ENSMUSG00000027938	Creb3l4	-0.0467451	0.951223		0.134989	0.831911		-0.279556	0.908645		1.36378	0.000634837	*	1.08043	0.000449097	*
ENSMUSG00000039110	Mycbpap	-0.071097	0.958826		-0.0302243	0.98222		-0.22221	0.97165		0.942702	0.428948		1.60193	0.00762422	*
ENSMUSG00000066441	Rdh11	-0.0246749	0.969835		0.186094	0.69271		-0.153518	0.934082		0.134925	0.86769		1.0128	0.00019634	*
ENSMUSG00000006360	Crip1	-0.0357447	0.969835		-0.204654	0.762945		0.627812	0.831327		0.0836164	0.962083		1.39987	0.00227979	*
ENSMUSG00000079056	Kcnip3	-0.031045	0.970627		-0.203577	0.729757		0.0659448	0.984454		1.16075	0.0155418	*	1.36852	9.82499e-05	*
ENSMUSG00000020484	Xbp1	0.0240996	0.97472		-0.659857	0.0597209		1.67237	1.23643e-17	*	0.378313	0.605281		-0.193787	0.680356
ENSMUSG00000051098	Mblac2	0.0322917	0.975545		-0.18816	0.838138		-0.133978	0.972354		0.544171	0.626012		1.2515	0.00124867	*
ENSMUSG00000020593	Lpin1	-0.0242976	0.975726		0.463215	0.326963		0.414871	0.870121		0.301286	0.758533		1.09465	0.00149161	*
ENSMUSG00000020937	Plcd3	-0.0376994	0.976829		0.549118	0.506789		0.127529	0.988801		0.657179	0.621851		1.44243	0.00271577	*
ENSMUSG00000027254	Map1a	-0.0304889	0.981129		-0.0192491	0.98663		0.549386	0.889761		0.978162	0.252079		1.45004	0.00171206	*
ENSMUSG00000078247	Airn	0.0161514	0.981487		-0.0497004	0.928166		-0.00459521	0.99973		0.168432	0.851442		0.874073	0.00446285	*
ENSMUSG00000040213	Kyat3	-0.0194758	0.982375		0.257394	0.655793		0.604498	0.550578		1.06302	0.052586		0.970746	0.00168832	*
ENSMUSG00000023953	Polh	0.0106862	0.989724		0.468016	0.321624		-0.0715355	0.989001		0.209014	0.852199		1.24287	0.000137823	*
ENSMUSG00000004791	Pgf	0.00531815	0.994805		-0.302875	0.648653		-0.306679	0.927989		1.07558	0.0422119	*	1.13822	0.00149161	*
ENSMUSG00000060063	Alox5ap	0.00420028	0.997973		0.290025	0.793765		0.597109	0.870121		1.45105	0.0992383		1.77492	0.000906582	*
ENSMUSG00000026188	Tmem169	1.70608			2.74529			2.95153			3.90384	0.00327139	*	2.04058	0.0253921	*
ENSMUSG00000070719	Pla2g4d	-0.999312			-0.679931	0.603339		0.170101	0.990952		0.796418	0.642169		2.30402	0.00455633	*
ENSMUSG00000082809	Gm14150	2.84865			2.75009	0.0198266	*	3.0998	2.86597e-27	*	2.477	0.000180582	*	2.93486	2.91964e-18	*
ENSMUSG00000074281	Gm12522	-1.13712			0.284334	0.839603		-1.4668	0.766808		1.17733	0.365295		1.88185	0.00160904	*
ENSMUSG00000089687	Rab42	0.13446			-0.333498			1.96509			2.69759	0.0038369	*	1.61239	0.0392582	*
ENSMUSG00000028972	Car6	0.157939			0.131762			0.158848	0.984454		1.54604	0.413944		2.50432	0.000349818	*
ENSMUSG00000085042	Abhd11os	-0.283869			0.0361483	0.983612		1.05091	0.897362		2.2692	0.00696983	*	2.18585	0.00011631	*
ENSMUSG00000059659	Gm10069	-0.00780935			0.387575	0.741067		1.16392	0.775746		1.51203	0.0976748		1.73036	0.00342451	*
ENSMUSG00000063594	Gng8	0.290262			0.835685	0.550031		2.07959	0.721337		1.12937			2.52002	0.00479742	*
ENSMUSG00000085407	1700095J03Rik	-1.25331			-1.60992			0.849606	0.911541		0.819523	0.651725		2.22674	0.00119809	*
ENSMUSG00000109284	B230311B06Rik	-0.438548			-0.128856	0.935877		0.375598	0.951105		2.04873	0.0114884	*	3.06931	1.11619e-08	*
ENSMUSG00000020216	Jsrp1	-0.585985			0.311654	0.823752		0.527161	0.937914		2.46318	0.000108631	*	1.74492	0.000233422	*
ENSMUSG00000114241	Gm30108	-0.995803			-0.355954			-0.453522	0.937914		2.15163	0.0206745	*	1.90049	0.00126451	*
ENSMUSG00000105461	Gm4742	3.84087			4.43784	4.42131e-16	*	3.65878	0.408385		3.35507			4.24005	0.00876031	*
ENSMUSG00000046204	Pnma2	0.494729			0.931886	0.372427		0.400856	0.945872		2.01577	0.0396441	*	1.57329	0.00409926	*
ENSMUSG00000034795	Ccdc122	-0.32956			0.447935	0.736325		-0.20752	0.981785		2.13399	0.0228451	*	2.00816	0.00323019	*
ENSMUSG00000078653	Cntd1	0.44149			-0.184735	0.923409		-0.406655	0.974708		1.27538	0.468856		1.70942	0.00918769	*
ENSMUSG00000038651	Sycp2l	-0.601988			0.818186			5.18191	0.18169		5.60383	4.30521e-31	*	4.42208	0.0324431	*
ENSMUSG00000021384	Susd3	-1.79814			-0.473063	0.690646		-0.0551195	0.997492		0.423596	0.826987		1.78478	0.00438971	*
ENSMUSG00000052981	Ube2ql1	-0.286949			-0.772952			-0.555778	0.936634		-0.269311			2.63364	0.00348074	*
ENSMUSG00000011148	Adssl1	0.274477			0.482432	0.737787		1.49869	0.793252		1.54311	0.255708		2.21098	4.16967e-05	*
ENSMUSG00000116097	Gm36738	-0.430833			0.107032			1.24651	0.839496		2.1026	0.12258		1.69395	0.00741542	*
ENSMUSG00000096140	Ankrd66	-1.89906			-1.65844	0.267175		-0.381591	0.959942		1.03686	0.618885		1.81593	0.00847224	*
ENSMUSG00000117545	Gm30794	0.694894			0.495363			1.35554			2.90305	0.00725397	*	2.71186	0.00292052	*
ENSMUSG00000025091	Pnliprp2	0.827206			1.34721	0.150817		-0.324079	0.970328		1.71169	0.190489		2.49164	0.00459707	*

## Sheet: DEGs_TG_down
	symbol	log2FC_F6P_ctrl	padj_F6P_ctrl	sig_F6P_ctrl	log2FC_F16BP_ctrl	padj_F16BP_ctrl	sig_F16BP_ctrl	log2FC_Tg_WT_05mM	padj_Tg_WT_05mM	sig_Tg_WT_05mM	log2FC_Tg_WT_2mM	padj_Tg_WT_2mM	sig_Tg_WT_2mM	log2FC_Tg_WT_10mM	padj_Tg_WT_10mM	sig_Tg_WT_10mM
ENSMUSG00000101089	2610016A17Rik	-2.67623	2.39749e-08	*	-2.9074	8.79469e-11	*	-1.74078	0.00214399	*	-2.46674	9.93766e-09	*	-1.57738	0.000158886	*
ENSMUSG00000000489	Pdgfb	-2.46898	2.70456e-07	*	-3.70213	1.27512e-16	*	-0.465851	0.804779		-1.69754	0.00033735	*	-2.55316	8.0692e-16	*
ENSMUSG00000048065	Cyb5r2	-2.54242	1.33319e-06	*	-4.01682	5.62233e-14	*	-0.564332	0.788247		0.327827	0.712372		-2.1415	8.22377e-09	*
ENSMUSG00000021701	Plk2	1.43441	4.06944e-06	*	1.21249	1.25383e-05	*	0.216469	0.901385		0.0693146	0.951154		-1.02654	0.000832235	*
ENSMUSG00000035352	Ccl12	-3.86913	3.06676e-05	*	-1.831	0.0172126	*	-0.850663	0.838052		-1.27315	0.242694		-3.39523	0.000144859	*
ENSMUSG00000056498	Tmem154	-3.08956	5.98915e-05	*	-2.7952	0.000133277	*	-0.187046	0.96661		-0.676112	0.541524		-2.74044	3.09252e-06	*
ENSMUSG00000026497	Mixl1	-1.75329	7.03361e-05	*	-3.18183	3.05215e-16	*	0.00956715	0.999032		-1.37323	0.0024586	*	-2.54814	6.59875e-17	*
ENSMUSG00000046380	Jrk	-2.64021	0.000189455	*	-2.84248	5.15401e-08	*	0.0844893	0.983925		-0.323598	0.742088		-1.72222	1.25126e-06	*
ENSMUSG00000085696	Hoxaas3	-1.3272	0.000244916	*	-1.68758	1.63476e-08	*	0.188266	0.917952		-1.04399	0.00946764	*	-1.1832	3.50945e-07	*
ENSMUSG00000001918	Slc1a5	-1.26653	0.000300076	*	-1.63187	1.05958e-05	*	-0.271616	0.882748		-1.0457	0.00343847	*	-1.40525	1.59919e-06	*
ENSMUSG00000086126	Evx1os	-1.6348	0.000371789	*	-3.3987	5.18135e-40	*	0.0118206	0.999032		-0.716067	0.0751688		-2.08707	8.45605e-28	*
ENSMUSG00000051379	Flrt3	1.08878	0.000420852	*	1.31519	2.53877e-05	*	-0.168633	0.926057		-0.110442	0.900324		-0.890295	0.0003621	*
ENSMUSG00000055531	Cpsf6	1.24012	0.000469072	*	1.142	0.000147608	*	0.381738	0.78331		-0.2341	0.769353		-0.798668	0.0011909	*
ENSMUSG00000048109	Rbm15	1.15625	0.000646628	*	0.861611	0.00604655	*	0.275308	0.870121		-0.0426462	0.969661		-0.852876	0.00733739	*
ENSMUSG00000047676	Rpsa-ps10	1.28802	0.000711033	*	1.06322	0.00355075	*	1.94153	0.908499		-5.91113	6.98942e-101	*	-1.4371
ENSMUSG00000059142	Zfp945	-1.69464	0.000806738	*	-1.48245	0.00324255	*	-1.53348	0.766808		-0.975264	0.155144		-1.07611	0.000527196	*
ENSMUSG00000029923	Rab19	-1.48502	0.000876613	*	-2.2744	2.6014e-09	*	-0.296545	0.878243		-0.677018	0.284891		-1.24472	2.49291e-06	*
ENSMUSG00000008540	Mgst1	-1.45444	0.00104923	*	-1.53719	3.25759e-06	*	-1.43491	0.00240249	*	-2.18028	8.05426e-08	*	-1.43854	0.000235613	*
ENSMUSG00000073940	Hbb-bt	-1.37157	0.00105753	*	-1.67664	1.49116e-06	*	-1.88754	0.795099		-1.81695	4.51336e-06	*	-2.40857	2.60496e-09	*
ENSMUSG00000022321	Cdh10	-1.70269	0.00125391	*	-2.17358	8.33609e-08	*	-0.0933496	0.975347		-0.853368	0.0965196		-1.49895	0.000353767	*
ENSMUSG00000027660	Skil	1.18604	0.00137121	*	0.574718	0.16665		0.120514	0.937914		-0.496572	0.457474		-1.14744	4.2668e-06	*
ENSMUSG00000031026	Trim66	-1.88833	0.00141022	*	-2.77516	6.517e-10	*	-0.67391	0.758815		-0.574681	0.540849		-2.28298	3.20531e-08	*
ENSMUSG00000030218	Mgp	-1.45918	0.00150535	*	-1.62809	1.01558e-05	*	-1.10784	0.545319		-1.84774	2.53817e-05	*	-0.347373	0.757
ENSMUSG00000085282	Gm15663	-3.04136	0.00168428	*	-2.70404	0.000950526	*	0.160414	0.97478		-1.07935	0.429344		-1.74284	0.00970381	*
ENSMUSG00000038418	Egr1	-1.97785	0.00350736	*	-1.08824	0.0670606		0.0371166	0.99577		-0.203443	0.905863		-1.70901	0.000424547	*
ENSMUSG00000017677	Wsb1	1.3018	0.00423894	*	1.90897	6.23607e-08	*	0.427605	0.799731		-0.0676736	0.959809		-0.907461	0.000471426	*
ENSMUSG00000030317	Timp4	-1.4052	0.00484476	*	-1.44564	6.26623e-05	*	-0.727735	0.663179		-1.33708	0.000485635	*	-0.783701	0.152368
ENSMUSG00000020256	Aldh1l2	-1.54401	0.00721984	*	-2.41157	0.0547635		-0.0533853	0.98243		-0.542554	0.25362		-1.73152	5.13738e-08	*
ENSMUSG00000032125	Robo4	-1.6852	0.00849883	*	-2.11342	1.77329e-06	*	-0.507406	0.848436		-1.68443	0.000603392	*	-1.51692	0.000426241	*
ENSMUSG00000072501	Phf20l1	-1.05615	0.0105536	*	-1.20895	0.000119178	*	0.0943669	0.956355		-0.706126	0.119975		-0.842069	0.00037537	*
ENSMUSG00000010097	Nxf1	1.15455	0.0111357	*	1.30834	5.72626e-06	*	0.290601	0.870121		-0.0521621	0.963712		-0.76521	0.00759672	*
ENSMUSG00000036256	Igfbp7	-1.2099	0.0118734	*	-1.61251	1.15917e-05	*	-0.918953	0.678646		-1.78782	3.77813e-09	*	-1.41193	0.000413387	*
ENSMUSG00000024987	Cyp26a1	-1.09179	0.0125745	*	-1.87773	3.52912e-13	*	0.498919	0.439394		-0.415406	0.422925		-0.857331	0.00191221	*
ENSMUSG00000038393	Txnip	-1.54467	0.0128707	*	-1.8523	2.11116e-10	*	-1.87186	0.00531329	*	-0.784775	0.215922		0.21748	0.628617
ENSMUSG00000029446	Psph	-0.949432	0.0138601	*	-1.40632	2.03918e-05	*	-0.00405463	0.99973		-0.108693	0.903132		-0.889758	0.00128861	*
ENSMUSG00000037085	Trmt12	-1.19875	0.0150632	*	-2.16222	2.5374e-08	*	0.322268	0.821636		0.0404687	0.979789		-1.03398	0.00246348	*
ENSMUSG00000055866	Per2	-1.53377	0.0159269	*	-2.08878	9.16269e-05	*	-0.311952	0.927738		-1.36856	0.039751	*	-1.57117	0.00656507	*
ENSMUSG00000036819	Jmjd4	-1.06392	0.0183725	*	-1.13586	0.00239441	*	0.421217	0.795909		0.133416	0.907874		-0.95666	0.00695524	*
ENSMUSG00000054944	5330416C01Rik	-1.82733	0.02134	*	-2.05099	0.00289462	*	0.221411	0.952332		-1.41977	0.13118		-2.9799	8.60641e-06	*
ENSMUSG00000035566	Pcdh17	-1.51602	0.0219886	*	-1.55127	0.007568	*	0.0403685	0.99577		-1.75417	0.00723503	*	-0.786745	0.395975
ENSMUSG00000038188	Scarf1	-1.53077	0.022428	*	-2.257	0.00107131	*	-0.342107	0.932642		-1.23297	0.153188		-1.823	0.00332628	*
ENSMUSG00000026989	Dapl1	-1.17364	0.026263	*	-1.90281	4.18448e-07	*	-1.78829	0.70847		-1.95732	1.35429e-11	*	-1.44662	0.165291
ENSMUSG00000000753	Serpinf1	-0.957875	0.0279185	*	-1.51769	1.46892e-06	*	0.127444	0.946061		-0.0158943	0.988085		-0.953712	6.34777e-05	*
ENSMUSG00000028327	Stra6l	-0.754533	0.0291245	*	-0.716263	0.0104775	*	-0.233554	0.882748		-0.730188	0.0539336		-0.826249	0.00209741	*
ENSMUSG00000020423	Btg2	-0.798164	0.0293889	*	-1.83681	8.41886e-14	*	0.18459	0.924405		-0.411255	0.490993		-1.22749	1.0739e-07	*
ENSMUSG00000020719	Ddx5	0.943994	0.0296859	*	0.948016	0.00384736	*	0.182049	0.899496		-0.0783185	0.941982		-0.691021	0.00248042	*
ENSMUSG00000071256	Zfp213	-1.31442	0.0299285	*	-1.28432	0.0344653	*	-0.441125	0.86744		-0.436172	0.554426		-1.22767	0.000463126	*
ENSMUSG00000002103	Acp2	-0.797907	0.0307697	*	-0.786593	0.00589112	*	-0.121559	0.946061		-0.477205	0.342154		-0.834819	0.00512566	*
ENSMUSG00000030717	Nupr1	-2.32248	0.0326654	*	-3.23027	1.03155e-30	*	0.210538	0.920495		0.0272333	0.978654		-1.60563	1.26999e-07	*
ENSMUSG00000052305	Hbb-b1	-0.989418	0.0347806	*	-1.22333	0.000734691	*	-2.16327	2.7644e-13	*	-2.17678	2.52935e-06	*	-2.16037	0.00292052	*
ENSMUSG00000053907	Mat2a	1.28167	0.0372993	*	1.40767	0.00210193	*	0.356795	0.850344		0.642542	0.756252		-1.15316	0.00109386	*
ENSMUSG00000024493	Lars	-0.716809	0.038619	*	-0.993932	0.000294657	*	-0.0100768	0.999032		-0.244804	0.699459		-0.696408	0.0059988	*
ENSMUSG00000074444	Defa30	-0.832062	0.0387254	*	-0.730431	0.149389		-1.21678	0.000118887	*	-2.17734	3.71671e-12	*	-0.677215	0.122719
ENSMUSG00000031297	Slc7a3	-0.921364	0.0393298	*	-1.3417	0.130278		0.110021	0.951105		-0.718567	0.0937198		-1.30594	1.26999e-07	*
ENSMUSG00000037419	Endod1	-0.889355	0.042544	*	-1.76553	7.92571e-08	*	0.0317059	0.99318		-1.42896	6.58448e-05	*	-1.01532	0.00872549	*
ENSMUSG00000015653	Steap2	-0.882863	0.0430478	*	-1.26291	4.72598e-05	*	-0.787984	0.141954		-0.663237	0.172398		-0.801121	0.0038143	*
ENSMUSG00000027800	Tm4sf1	-1.23622	0.053922		-3.07915	1.30203e-07	*	-1.99667	0.00298564	*	-3.87571	1.33897e-13	*	-3.5935	4.03399e-13	*
ENSMUSG00000020303	Stc2	-1.22753	0.0549823		-2.84088	8.28338e-10	*	-0.00623848	0.999676		-0.609514	0.28207		-1.50434	5.39848e-07	*
ENSMUSG00000031503	Col4a2	-0.824695	0.0555396		-1.52424	1.21957e-06	*	-0.739495	0.333863		-1.24792	0.000850375	*	-0.505053	0.231282
ENSMUSG00000052821	Cysltr1	1.01198	0.0558852		0.480554	0.427765		-1.25388	0.176414		-1.61483	0.0253695	*	-1.93833	0.00199004	*
ENSMUSG00000032667	Pon2	-0.796442	0.0562114		-0.984552	0.00350912	*	-0.177184	0.93194		-0.65873	0.0897638		-0.727761	0.00260287	*
ENSMUSG00000028057	Rit1	-0.725752	0.0562494		-0.97261	0.00380608	*	-0.0105512	0.999032		-0.0901142	0.919736		-0.82574	0.00450504	*
ENSMUSG00000022099	Dmtn	-0.964985	0.0565588		-1.27482	0.000326843	*	-0.0408246	0.989103		-0.451846	0.485382		-0.965378	0.000733218	*
ENSMUSG00000026527	Rgs7	1.14322	0.0574061		-0.888164	0.212594		0.0286414	0.999032		-0.420957	0.766172		-1.69669	0.000413387	*
ENSMUSG00000060950	Trmt61a	-1.05712	0.0587635		-1.97051	1.15298e-05	*	0.572648	0.78331		-0.700571	0.347068		-1.55241	0.000133531	*
ENSMUSG00000021186	Fbln5	-0.933131	0.0590474		-1.43739	0.000573869	*	0.0739531	0.98243		-0.410961	0.622963		-1.66086	4.46261e-09	*
ENSMUSG00000016921	Srsf6	0.842797	0.0613073		0.44401	0.254015		-0.0350379	0.989923		-0.564878	0.3953		-1.22384	1.9043e-07	*
ENSMUSG00000032327	Stra6	-0.856387	0.0647816		-0.86474	0.014448	*	-0.965538	0.017132	*	-1.40659	0.000472934	*	-1.41565	1.27277e-05	*
ENSMUSG00000000861	Bcl11a	0.810993	0.0649599		0.147868	0.772308		0.141707	0.940076		-0.837463	0.101363		-0.986697	0.00585955	*
ENSMUSG00000027547	Sall4	0.711802	0.0668083		0.238466	0.571079		-0.052538	0.983546		-0.317996	0.66618		-0.664262	0.00430646	*
ENSMUSG00000040618	Pck2	-1.10293	0.0685954		-1.82047	0.0570861		0.242335	0.893066		0.354813	0.550201		-0.909699	0.000254395	*
ENSMUSG00000036943	Rab8b	0.619441	0.0709232		0.051811	0.913337		-0.426751	0.721337		-0.338776	0.579845		-1.42324	1.02523e-09	*
ENSMUSG00000112117	Rmst	-1.26366	0.0725324		-2.17033	6.47391e-05	*	-0.0890504	0.983925		-0.693069	0.430519		-2.17165	3.91468e-05	*
ENSMUSG00000030022	Adamts9	-0.904597	0.0726458		-1.94692	5.47425e-09	*	-0.873075	0.125581		-1.77238	4.09787e-07	*	-1.53919	2.64577e-05	*
ENSMUSG00000056501	Cebpb	-1.13139	0.0743035		-2.60776	1.10199e-09	*	0.206206	0.951105		0.269678	0.767963		-1.84479	1.37223e-05	*
ENSMUSG00000025991	Cps1	-1.4896	0.0744582		-1.2468	0.0677133		-1.16137	0.889556		-3.58363	8.22861e-06	*	-3.01761	5.06666e-05	*
ENSMUSG00000045591	Olig3	-1.34127	0.0777013		-1.93201	0.00473379	*	-1.58232	0.163183		-2.0197	0.0060139	*	-2.08383	0.000485332	*
ENSMUSG00000017652	Cd40	-0.768524	0.0800965		-2.019	5.62233e-14	*	0.364935	0.74047		-1.24653	1.9511e-05	*	-1.17654	3.09252e-06	*
ENSMUSG00000019301	Hsd17b1	-2.66927	0.0813738		-3.58116	2.80183e-09	*	0.460131	0.881817		0.425462	0.569105		-1.797	0.000187737	*
ENSMUSG00000027435	Cd93	-0.943279	0.0885013		-2.43487	4.05057e-10	*	-0.799221	0.620419		-2.15205	4.76653e-08	*	-1.61353	8.10246e-07	*
ENSMUSG00000040389	Wdr47	0.870424	0.0892222		0.906142	0.0281215	*	-0.531622	0.720002		-0.733322	0.273713		-1.34724	1.45841e-05	*
ENSMUSG00000008730	Hipk1	0.626632	0.0902518		0.544872	0.0997786		-0.208887	0.911393		-0.229669	0.774304		-0.806607	0.00122399	*
ENSMUSG00000035504	Reep6	-1.21523	0.0902518		-1.36881	0.039674	*	0.174244	0.97342		0.353483	0.788603		-1.74828	0.00460316	*
ENSMUSG00000066026	Dhrs3	-0.646907	0.0918015		-1.07084	0.00291277	*	-0.0987077	0.969648		-0.131786	0.878834		-0.800657	0.00463737	*
ENSMUSG00000050147	F2rl3	-1.14291	0.0932546		-1.60715	0.0104255	*	0.0276344	0.996842		-1.76763	0.0105975	*	-2.88031	1.54316e-05	*
ENSMUSG00000041633	Kctd12b	-1.16888	0.0933536		-2.44713	6.65711e-07	*	-0.47225	0.870121		-0.361615	0.722867		-1.58791	0.00103321	*
ENSMUSG00000037754	Ppp1r16b	-0.953513	0.0945856		-1.4917	0.00176176	*	-0.180406	0.941881		-0.593852	0.443167		-1.43112	7.89849e-06	*
ENSMUSG00000033578	Tmem35a	-1.03686	0.0984446		-1.0425	0.0476305	*	-1.63611	0.60445		-1.89185	0.000699796	*	-1.45183	3.09186e-06	*
ENSMUSG00000031871	Cdh5	-1.06897	0.0990176		-2.46466	5.00421e-07	*	-0.69411	0.893209		-1.97255	9.45308e-05	*	-1.35752	6.02369e-05	*
ENSMUSG00000030077	Chl1	-1.11957	0.0990483		-1.79242	8.48011e-05	*	-1.08329	0.64635		-2.10745	1.3277e-05	*	-1.6616	0.00438971	*
ENSMUSG00000039068	Zzz3	0.605302	0.0999693		0.426162	0.153548		0.0927258	0.956401		-0.368663	0.502813		-0.778692	0.00249245	*
ENSMUSG00000026843	Fubp3	0.597342	0.105274		0.571274	0.0698257		0.174358	0.909723		0.0375699	0.96916		-0.660888	0.00381392	*
ENSMUSG00000051323	Pcdh19	0.812193	0.107856		0.155368	0.795179		-0.0741968	0.982472		0.00361925	0.998079		-1.13178	0.00214636	*
ENSMUSG00000051235	Gen1	-0.627059	0.110531		-1.06305	0.000147608	*	-0.311689	0.816711		-0.0134584	0.991314		-1.05224	0.00232365	*
ENSMUSG00000040387	Klhl32	-0.917178	0.110561		-0.955439	0.0538209		-0.140965	0.964763		-1.07354	0.067752		-1.8505	3.08164e-09	*
ENSMUSG00000020601	Trib2	0.574525	0.11155		0.115288	0.800569		-0.288466	0.843241		-0.868493	0.0190852	*	-1.08798	2.64223e-05	*
ENSMUSG00000033323	Ctdp1	0.731555	0.114414		0.574572	0.107367		-0.213508	0.911393		-0.0322457	0.979345		-0.86329	0.00590288	*
ENSMUSG00000027829	Ccnl1	0.623051	0.118786		0.520256	0.107512		0.0929305	0.951749		-0.352137	0.56389		-0.626196	0.00765438	*
ENSMUSG00000061244	Exoc5	0.631524	0.120214		0.299637	0.476932		-0.0744472	0.970328		-0.322287	0.67049		-0.872344	0.00236674	*
ENSMUSG00000047821	Trim16	0.704188	0.123061		0.0381195	0.949973		-0.111537	0.96661		-0.283012	0.771628		-1.57688	5.06666e-05	*
ENSMUSG00000002345	Borcs8	-0.562625	0.123513		-0.78244	0.00591482	*	0.00844001	0.999032		-0.162551	0.819211		-0.669155	0.00644224	*
ENSMUSG00000011256	Adam19	-0.732573	0.123753		-1.61022	4.65434e-07	*	-0.38897	0.833131		-1.17261	0.0091768	*	-0.872658	0.0142788	*
ENSMUSG00000062960	Kdr	-0.749806	0.125296		-2.05783	1.90672e-09	*	-0.796516	0.408385		-1.1775	0.00824859	*	-1.10794	8.60537e-05	*
ENSMUSG00000037475	Thoc2	0.553618	0.130306		0.263163	0.46623		-0.260993	0.847484		-0.355798	0.550869		-0.667027	0.00399963	*
ENSMUSG00000061762	Tac1	-1.06487	0.133581		-2.74994	1.19375e-08	*	-0.523641	0.870121		-1.53954	0.0010026	*	-1.88007	0.000455224	*
ENSMUSG00000019890	Nts	-0.968361	0.134257		-1.94339	0.000214376	*	-1.12909	0.837593		-4.61317	2.31881e-05	*	-5.8572	1.58291e-22	*
ENSMUSG00000013089	Etv5	0.524737	0.136668		0.248463	0.54765		-0.0803095	0.970328		-0.205688	0.769052		-1.29256	1.15107e-08	*
ENSMUSG00000032135	Mcam	-0.853526	0.138829		-2.27182	2.44861e-07	*	-0.778414	0.439394		-1.55938	0.000715399	*	-1.71268	2.71684e-07	*
ENSMUSG00000030159	Clec1b	-0.966054	0.138943		-1.90961	6.9814e-06	*	-0.989126	0.522896		-1.65499	0.000108631	*	-0.795337	0.142103
ENSMUSG00000038539	Atf5	-0.880476	0.139374		-1.59805	8.20584e-05	*	0.16287	0.938868		-0.892942	0.0720234		-2.12826	9.21066e-07	*
ENSMUSG00000067613	Krt83	1.17046	0.139495		0.388357	0.573375		-0.364402	0.897362		-0.899147	0.404675		-1.85567	0.000556488	*
ENSMUSG00000085412	Halr1	-0.769492	0.146927		-1.25958	0.000798258	*	-1.46943	0.00827994	*	-1.20171	0.014376	*	-2.34886	1.48335e-09	*
ENSMUSG00000019789	Hey2	0.767651	0.147735		0.500734	0.311042		0.245677	0.882748		-0.187832	0.873772		-1.75098	1.56018e-05	*
ENSMUSG00000050953	Gja1	0.65158	0.152309		0.720255	0.0570603		-0.0957415	0.95252		-0.594346	0.336643		-0.947858	2.27254e-06	*
ENSMUSG00000025007	Aldh18a1	-0.611639	0.153691		-0.681634	0.565637		-0.0164111	0.998381		-0.0323916	0.973693		-1.00688	1.00635e-05	*
ENSMUSG00000031465	Angpt2	-0.736394	0.154536		-0.975685	0.0312097	*	-0.889837	0.219647		-1.74647	6.6782e-05	*	-2.23589	1.24136e-09	*
ENSMUSG00000048562	Sp8	0.786855	0.155358		0.244258	0.705172		-0.303178	0.878842		0.026441	0.98783		-1.20039	0.000497202	*
ENSMUSG00000042379	Esm1	-0.93324	0.1672		-3.14575	1.15073e-10	*	-1.22491	0.314732		-2.00912	3.97477e-05	*	-2.06027	0.00026281	*
ENSMUSG00000002325	Irf9	-0.686936	0.17338		-0.0115489	0.988313		0.204602	0.943583		0.6661	0.479916		-1.23177	0.000254395	*
ENSMUSG00000024006	Stk38	0.589898	0.17844		0.547789	0.0625695		0.0502644	0.983925		-0.0817136	0.925372		-0.699307	0.00323019	*
ENSMUSG00000060579	Fhit	-0.686706	0.181096		-0.644612	0.217022		-0.587072	0.730179		-1.1892	0.0221589	*	-0.964391	0.00516828	*
ENSMUSG00000090098	Alms1-ps2	1.22139	0.184464		0.313544	0.812234		-0.521627	0.935107		-0.771438			-3.53368	0.00858344	*
ENSMUSG00000045087	S1pr5	0.592196	0.185212		-0.213967	0.60181		0.178262	0.928455		-0.628715	0.201414		-1.25428	0.000132472	*
ENSMUSG00000037608	Bclaf1	0.534416	0.186477		0.412835	0.241589		-0.0536957	0.977782		-0.408352	0.518302		-0.824079	0.000112098	*
ENSMUSG00000114828	AI463229	-1.54101	0.187483		-4.61054	4.70025e-05	*	-0.701031	0.877827		-1.0942	0.423299		-3.28568	0.00516828	*
ENSMUSG00000054136	Adm2	-0.795452	0.190239		-1.52381	0.0058242	*	-0.184317	0.945757		-0.622343	0.370294		-1.73522	1.03448e-05	*
ENSMUSG00000073599	Ecscr	-0.683041	0.192683		-1.51443	1.24555e-05	*	-0.409316	0.865699		-1.0657	0.0155418	*	-0.826287	0.00578842	*
ENSMUSG00000021468	Sptlc1	-0.497646	0.19658		-0.516049	0.122505		0.0466886	0.983925		-0.285027	0.680772		-0.768136	0.00118705	*
ENSMUSG00000035274	Tpbg	-0.562336	0.198091		-1.23782	0.000214376	*	-0.256512	0.911393		-1.04079	0.0083473	*	-1.09255	0.0016442	*
ENSMUSG00000063952	Brpf3	-0.736197	0.201578		-0.894395	0.0520294		-0.042896	0.990211		-1.06536	0.0970754		-1.3115	0.00296019	*
ENSMUSG00000073775	Kti12	0.673177	0.215609		0.62225	0.146559		0.38233	0.815539		-0.287727	0.798348		-1.1468	0.000132709	*
ENSMUSG00000061950	Ppp4r1	0.473255	0.224337		0.171527	0.692248		0.0207641	0.99577		0.080657	0.935075		-0.801603	0.00196372	*
ENSMUSG00000045730	Adrb2	0.909748	0.225481		1.41929	0.00566767	*	-0.139214	0.948199		-0.355924	0.741699		-1.39627	0.000985543	*
ENSMUSG00000044338	Aplnr	-0.611867	0.227998		-0.623575	0.158236		-0.404816	0.882748		-0.237877	0.800965		-1.08659	6.18719e-05	*
ENSMUSG00000023883	Phf10	-0.513986	0.232221		-1.4791	1.0398e-08	*	0.120137	0.946114		0.0512201	0.953222		-1.04516	0.00011267	*
ENSMUSG00000028293	Slc35a1	-0.54012	0.23468		-0.59065	0.0863568		-0.426873	0.725249		-0.745182	0.0916753		-0.931072	0.000974986	*
ENSMUSG00000040675	Mthfd1l	-0.44446	0.238925		-0.633568	0.0569963		-0.0157275	0.996842		-0.474686	0.332262		-0.90714	0.000628708	*
ENSMUSG00000033355	Rtp4	-1.02402	0.24279		-1.27367	0.0619598		-0.358546	0.937914		-1.2927	0.355444		-2.26595	0.000288636	*
ENSMUSG00000014195	Dnajc7	0.657252	0.243535		0.646876	0.180991		-0.185628	0.893209		-0.251376	0.826987		-0.922995	0.00669364	*
ENSMUSG00000068302	Noto	-1.35391	0.243815		-1.89819	2.62151e-05	*	-0.730393	0.4084		0.0526116	0.973693		-2.00409	7.70432e-20	*
ENSMUSG00000035165	Kcne3	-1.66017	0.245209		-3.26748	5.98429e-23	*	-0.164993	0.932646		-1.33012	0.00424812	*	-2.63392	1.20039e-37	*
ENSMUSG00000038236	Hoxa7	-0.447541	0.245233		-0.612693	0.044814	*	0.211994	0.917952		0.169567	0.850238		-0.755906	0.00569368	*
ENSMUSG00000005360	Slc1a3	0.48522	0.246393		0.7144	0.023618	*	-0.466519	0.698504		-0.680028	0.148931		-0.941102	0.000733218	*
ENSMUSG00000022197	Pdzd2	-0.576463	0.246482		-1.06888	0.00177414	*	-0.478052	0.678646		-1.59524	6.10467e-07	*	-1.06865	0.00373623	*
ENSMUSG00000031665	Sall1	0.422413	0.250868		-0.081895	0.853084		-0.0927172	0.95574		-0.118075	0.875896		-0.744053	0.00665583	*
ENSMUSG00000020875	Hoxb9	0.499432	0.251981		-0.0511087	0.916743		0.0668581	0.97478		-0.386824	0.51359		-0.948513	0.000663128	*
ENSMUSG00000032238	Rora	0.506583	0.256664		0.232352	0.592706		-0.19122	0.911936		-0.15427	0.859874		-0.88921	0.00195597	*
ENSMUSG00000056492	Adgrf5	-0.677023	0.257805		-1.61349	0.00621292	*	-0.756562	0.678646		-1.04497	0.0727234		-1.36357	0.000426241	*
ENSMUSG00000036501	Fam13b	0.479876	0.257805		0.354884	0.365694		0.134117	0.937914		-0.685833	0.197997		-1.45969	1.43922e-07	*
ENSMUSG00000041313	Slc7a1	-0.59752	0.258209		-1.62176	0.0809121		-0.230431	0.904307		-0.877381	0.087514		-1.12455	0.00143874	*
ENSMUSG00000028889	Yrdc	0.481426	0.261617		-0.470359	0.335082		1.03327	0.00104652	*	0.0878902	0.92306		-0.776538	0.00245328	*
ENSMUSG00000038828	Tmem214	-0.443604	0.265011		-0.562064	0.0626795		0.353413	0.805087		-0.424942	0.433118		-0.901118	0.000367789	*
ENSMUSG00000041445	Mmrn2	-0.567292	0.268064		-2.32481	8.83223e-12	*	-0.561496	0.804779		-1.3218	0.000699796	*	-1.11293	0.000735725	*
ENSMUSG00000054435	Gimap4	-0.665902	0.269435		-1.8911	4.1858e-05	*	-0.715514	0.73264		-0.646323	0.486557		-1.40074	1.10332e-05	*
ENSMUSG00000068205	Macrod2	0.505797	0.270311		-0.0850841	0.872932		-0.507727	0.74047		-0.66278	0.287545		-1.04614	0.000672919	*
ENSMUSG00000001655	Hoxc13	-0.418057	0.272796		-0.983795	0.000992381	*	-0.227017	0.88376		-0.739281	0.0613648		-0.841883	0.00158532	*
ENSMUSG00000005397	Nid1	-0.584137	0.274365		-2.13622	1.03196e-13	*	-0.873431	0.497316		-1.12936	0.00138223	*	-0.737129	0.0120433	*
ENSMUSG00000038279	Nop2	0.494913	0.279702		0.345384	0.39077		0.294972	0.882748		-0.0607169	0.957678		-0.913389	0.00156674	*
ENSMUSG00000047002	Msgn1	0.508639	0.281909		-0.302715	0.525293		0.016066	0.997976		0.0631864	0.962083		-3.14207	7.17512e-05	*
ENSMUSG00000044258	Ctla2a	-0.6511	0.283923		-1.65712	0.000167459	*	-0.734757	0.700264		-1.58691	0.00138223	*	-0.494774	0.268846
ENSMUSG00000027102	Hoxd8	-0.476528	0.288933		-1.3614	4.69612e-07	*	-0.0661229	0.974708		-0.677894	0.078121		-1.07855	1.15863e-05	*
ENSMUSG00000022346	Myc	0.410096	0.306827		0.151064	0.712408		0.0828002	0.974391		-0.635871	0.284843		-1.35637	1.46998e-07	*
ENSMUSG00000015396	Cd83	-0.468887	0.307259		-0.767498	0.0343946	*	-0.115903	0.964763		-0.872663	0.0806473		-1.21264	0.00019948	*
ENSMUSG00000028820	Sfpq	0.376859	0.309559		-0.525751	0.0686053		-0.332576	0.805087		-0.690644	0.0582068		-0.823317	0.000394273	*
ENSMUSG00000030725	Lipt2	-0.455824	0.310019		-0.864073	0.00581216	*	0.247341	0.871057		-0.390141	0.543614		-0.63669	0.00743363	*
ENSMUSG00000026675	Hsd17b7	-0.413485	0.310924		-0.472206	0.264484		-0.451843	0.627502		-0.910571	0.0195188	*	-1.07474	1.12519e-05	*
ENSMUSG00000021071	Trim9	0.595963	0.312206		-0.676578	0.065323		-0.0724472	0.9838		-0.898365	0.0539336		-1.69469	1.18704e-13	*
ENSMUSG00000000317	Bcl6b	-0.678624	0.313447		-2.62488	4.06662e-09	*	-0.283313	0.893066		-0.757534	0.383672		-1.70479	3.61144e-06	*
ENSMUSG00000038615	Nfe2l1	-0.487847	0.316037		-0.598061	0.102819		-0.0041868	0.99973		-0.367024	0.612575		-0.821397	0.00131441	*
ENSMUSG00000069769	Msi2	-0.382666	0.327136		-0.443672	0.159238		-0.473673	0.603818		-0.782857	0.0470992	*	-0.721371	0.00697928	*
ENSMUSG00000037010	Apln	-0.712626	0.334225		-2.8069	5.60044e-10	*	-0.262378	0.904491		-1.65822	0.00249355	*	-1.57406	0.000533585	*
ENSMUSG00000060548	Tnfrsf19	-0.349724	0.350688		-0.888718	0.00327707	*	-0.472795	0.564042		-0.789143	0.0142109	*	-0.888711	0.000820265	*
ENSMUSG00000051413	Plagl2	0.350033	0.35368		-0.164942	0.654871		-0.13344	0.933504		-0.247877	0.698801		-0.815989	0.00067119	*
ENSMUSG00000044707	Ccnjl	0.384343	0.356963		-0.507347	0.115998		0.172876	0.922719		-0.290074	0.681697		-1.05544	3.78098e-05	*
ENSMUSG00000033964	Zbtb41	0.411052	0.358834		0.388082	0.366643		-0.241591	0.882748		-0.284253	0.716654		-0.943946	0.0037781	*
ENSMUSG00000051354	Samd3	0.472783	0.361205		-0.312205	0.562756		-0.872902	0.27888		-1.2498	0.0115557	*	-2.33993	1.24836e-17	*
ENSMUSG00000035666	Gtf3c4	0.375502	0.361966		-0.0506609	0.910658		0.136426	0.932642		-0.124687	0.874646		-0.627555	0.00981993	*
ENSMUSG00000039167	Adgrl4	-0.64801	0.366488		-1.81644	3.45667e-05	*	-1.16354	0.369784		-1.75866	0.000305752	*	-1.96355	6.02772e-06	*
ENSMUSG00000029304	Spp1	-0.838045	0.368706		-2.07658	0.00802624	*	-1.98704	0.861321		-2.64893	0.00170725	*	0.3032	0.899077
ENSMUSG00000023886	Smoc2	-0.418044	0.37534		-0.294818	0.515837		-0.391042	0.799731		-0.866335	0.0604989		-0.827799	0.00677011	*
ENSMUSG00000033278	Ptprm	-0.40844	0.378722		-1.10715	0.0045692	*	0.061469	0.978568		-1.01899	0.0291498	*	-1.56711	2.13676e-10	*
ENSMUSG00000064165	Krt39	-0.48108	0.380085		-0.838444	0.0759875		-0.184292	0.949323		-1.87964	9.51704e-07	*	-4.07367	1.52391e-16	*
ENSMUSG00000029830	Svopl	-0.477599	0.383884		-0.55291	0.211657		-1.02499	0.18169		-1.06164	0.0604989		-1.0975	0.00308526	*
ENSMUSG00000058704	Memo1	0.363299	0.386736		0.0941424	0.836464		-0.0244385	0.993277		-0.318	0.636343		-0.828418	0.000837026	*
ENSMUSG00000052906	Ubxn8	-0.363149	0.390527		-0.420325	0.221305		-0.0493063	0.983925		-0.798575	0.0571293		-0.995971	0.00043356	*
ENSMUSG00000026921	Egfl7	-0.387398	0.391288		-0.949952	0.000753218	*	0.0411027	0.985271		-0.412891	0.521316		-1.00159	8.96819e-05	*
ENSMUSG00000062327	T	-0.328422	0.392229		-0.827453	0.00542365	*	-0.206536	0.882748		-0.622964	0.112645		-0.810096	0.000609418	*
ENSMUSG00000040274	Cdk6	-0.33485	0.392312		-0.495774	0.0861366		-0.49009	0.667772		-0.957044	0.00329878	*	-0.903946	0.00151079	*
ENSMUSG00000031461	Myom2	0.604233	0.393711		-0.236542	0.735544		0.0840709	0.986654		-1.10318	0.0948758		-1.64472	0.000317072	*
ENSMUSG00000038172	Ttc39b	-0.577935	0.399701		-1.35633	0.000814811	*	-0.484056	0.795099		-0.0762039	0.945126		-1.23611	5.64212e-05	*
ENSMUSG00000038305	Spats2l	0.433824	0.403694		0.203586	0.725445		-0.227011	0.882748		-0.187893	0.851032		-0.989882	0.00276413	*
ENSMUSG00000028780	Sema3c	0.4383	0.404716		0.0799421	0.892522		-0.749618	0.698504		-1.58402	0.000382494	*	-1.66523	0.000517143	*
ENSMUSG00000030170	Wnt5b	-0.388926	0.407768		-1.10326	0.000175084	*	0.301874	0.870121		-0.819705	0.0396441	*	-1.17461	1.74532e-06	*
ENSMUSG00000030347	D6Wsu163e	-0.422429	0.419506		-0.858481	0.0572823		-0.0697424	0.981785		0.016645	0.991785		-0.865581	0.00177052	*
ENSMUSG00000019987	Arg1	0.507438	0.421565		0.76449	0.0913436		-0.466618	0.789275		-0.467229	0.635757		-1.09889	6.02772e-06	*
ENSMUSG00000040121	Rep15	0.469033	0.422791		0.0576323	0.923401		-0.373123	0.843241		-1.06561	0.0218182	*	-1.72302	3.87544e-07	*
ENSMUSG00000040586	Ofd1	-0.334151	0.424815		-0.608025	0.049228	*	-0.289658	0.865699		-0.070606	0.935075		-1.09983	0.000254395	*
ENSMUSG00000031506	Ptpn7	-0.718806	0.435105		-0.666688	0.462372		-0.313845	0.923208		-0.893316	0.588582		-2.21638	0.000445889	*
ENSMUSG00000021994	Wnt5a	-0.335136	0.436716		-0.805806	0.00235754	*	-0.188118	0.90017		-0.419431	0.42749		-0.959744	0.00067119	*
ENSMUSG00000028261	Ndufaf4	-0.292151	0.457488		-0.800309	0.00420254	*	-0.212444	0.914901		-0.778197	0.0401796	*	-1.00656	0.000319708	*
ENSMUSG00000038023	Atp6v0a2	-0.35705	0.460454		-0.351925	0.35561		0.120021	0.94699		-0.593423	0.281693		-1.13784	0.000190494	*
ENSMUSG00000027333	Smox	0.370576	0.467048		0.0310875	0.952555		0.144139	0.947524		-0.650444	0.137952		-1.34962	9.00957e-08	*
ENSMUSG00000032899	Styk1	-0.507324	0.467048		-0.867172	0.0587002		-1.04653	0.712981		-1.8527	0.00946764	*	-2.93251	8.27953e-08	*
ENSMUSG00000019880	Rspo3	0.305345	0.46782		0.053541	0.912229		-0.104349	0.946061		-0.257526	0.712372		-1.56569	2.9856e-14	*
ENSMUSG00000022772	Senp5	0.286916	0.471808		-0.146347	0.714405		-0.172651	0.911393		-0.384673	0.483056		-0.785447	0.00375154	*
ENSMUSG00000029924	Slc37a3	-0.320712	0.483303		-1.07961	0.000210631	*	0.124863	0.934458		-0.767536	0.0531929		-1.24812	3.17249e-09	*
ENSMUSG00000021567	Nkd2	0.327531	0.483427		-0.439372	0.226947		0.329875	0.863721		-0.884362	0.0526996		-1.39403	7.41655e-11	*
ENSMUSG00000040717	Il17rd	-0.404386	0.484481		-0.949399	0.00406325	*	-0.240022	0.911936		-0.712134	0.285788		-1.09059	0.000750687	*
ENSMUSG00000043962	Thrap3	0.305544	0.489516		0.266825	0.43667		0.141092	0.929764		-0.209518	0.770073		-0.877759	0.00011631	*
ENSMUSG00000075302	Erich2	-0.352575	0.501965		-0.497658	0.228458		-0.249167	0.878983		-0.249817	0.788603		-0.996166	0.000426425	*
ENSMUSG00000037759	Ptger2	-0.389724	0.505595		-0.785302	0.223776		-0.212197	0.945757		-0.55602	0.475299		-1.51168	0.000254395	*
ENSMUSG00000078779	Zfp59	-0.389829	0.507065		-0.865118	0.0463569	*	0.0324063	0.995429		0.184559	0.860361		-0.90508	0.00866157	*
ENSMUSG00000027454	Gins1	-0.331494	0.513262		-0.426339	0.367955		-0.57973	0.883087		-1.175	0.000103483	*	-0.711569	0.0521384
ENSMUSG00000068327	Tlx2	-0.52731	0.514191		-1.19973	0.0454769	*	-0.416787	0.88917		-0.0412729	0.982174		-1.89836	0.00011834	*
ENSMUSG00000075588	Hoxb2	0.343797	0.524163		0.526229	0.25847		0.497746	0.799731		-0.134385	0.894143		-1.54548	3.09186e-06	*
ENSMUSG00000090958	Lrrc32	-0.745448	0.534807		-1.62	0.0983543		-0.946421	0.7897		-0.480823	0.812853		-2.41913	0.00171206	*
ENSMUSG00000024287	Thoc1	0.340511	0.536616		-0.00442945	0.995328		-0.1433	0.932642		-0.335901	0.708568		-0.769835	0.00614497	*
ENSMUSG00000022887	Masp1	-0.388302	0.537349		-0.374589	0.478037		-1.08484	0.33424		-1.37185	0.0110558	*	-1.42242	0.0026062	*
ENSMUSG00000040584	Abcb1a	-0.551463	0.540203		-0.693427	0.339419		-0.174388	0.974708		-2.4423	0.000485635	*	-2.5035	0.00771151	*
ENSMUSG00000052384	Nrros	-0.461879	0.545986		-1.38347	0.0549578		-1.13405	0.163194		-1.54181	0.0105103	*	-1.62354	0.000193705	*
ENSMUSG00000024232	Bambi	0.244269	0.547773		0.297102	0.533995		-0.0082537	0.999032		-0.29636	0.665877		-0.780873	0.000190494	*
ENSMUSG00000028709	Mob3c	0.398432	0.548376		0.170399	0.749792		0.584997	0.781223		-0.23191	0.853276		-1.32688	0.00577306	*
ENSMUSG00000042608	Stk40	-0.330796	0.550221		-0.81261	0.0768251		-0.116612	0.951105		-0.376675	0.63225		-0.825514	0.00807874	*
ENSMUSG00000021458	Aopep	0.292406	0.552928		-0.513791	0.171058		-0.0683478	0.972528		-0.803431	0.0806473		-1.59252	6.93312e-16	*
ENSMUSG00000025485	Ric8a	-0.325557	0.565473		-0.436934	0.344906		0.259257	0.904691		0.148041	0.886751		-1.09505	0.000463126	*
ENSMUSG00000022788	Fgd4	0.256297	0.568913		-0.0173425	0.973438		-0.140886	0.935107		-0.400385	0.523885		-0.923479	0.00043356	*
ENSMUSG00000001029	Icam2	-0.376942	0.575671		-1.27967	0.00222207	*	-1.17821	0.176414		-1.57318	0.0010118	*	-1.73152	0.000994049	*
ENSMUSG00000002486	Tchp	-0.251138	0.580742		-0.764185	0.00915748	*	-0.322654	0.827938		-0.508176	0.353891		-1.2143	6.02772e-06	*
ENSMUSG00000098923	Tmem185b	-0.322208	0.581579		-0.236272	0.68257		0.0255596	0.995429		-0.506854	0.533087		-1.1215	0.000561073	*
ENSMUSG00000046572	Zfp518b	-0.265867	0.584048		-0.736646	0.0580978		-0.455036	0.721195		-0.504596	0.365356		-0.786209	0.00611836	*
ENSMUSG00000022122	Ednrb	-0.431848	0.585851		-1.24955	0.0071723	*	-0.831252	0.538119		-1.19843	0.0632292		-1.44587	0.000643183	*
ENSMUSG00000043289	Mei4	-0.430607	0.587405		-1.16193	0.0780694		0.256575	0.911936		-0.196352	0.893198		-1.89645	2.40369e-07	*
ENSMUSG00000000823	Zfp512b	-0.320939	0.587567		-0.304304	0.567676		-0.3245	0.878983		-0.505418	0.516361		-1.31375	0.000285371	*
ENSMUSG00000017724	Etv4	-0.263248	0.588844		-0.584131	0.0791642		-0.621121	0.235755		-0.77888	0.0457669	*	-0.740573	0.0071807	*
ENSMUSG00000090698	Apold1	0.384089	0.594501		-1.26276	0.00225557	*	-0.535316	0.751033		-0.282507	0.783532		-1.88927	8.37204e-10	*
ENSMUSG00000020137	Thap2	-0.23776	0.600574		-0.593138	0.0743765		-0.0993695	0.956401		-0.440752	0.419914		-0.867741	0.00672382	*
ENSMUSG00000026047	Poglut2	-0.314029	0.611636		0.0208222	0.974088		-1.11996	0.0048878	*	-1.10519	0.0554739		-0.22992	0.562261
ENSMUSG00000048814	Lonrf2	-0.346121	0.616024		-0.162972	0.809905		-0.989919	0.444568		-1.02389	0.174239		-1.74616	0.00437162	*
ENSMUSG00000010755	Cars	0.261247	0.620004		-0.0454867	0.954572		0.412621	0.814762		0.0572986	0.954274		-1.02108	0.000114758	*
ENSMUSG00000046675	Tmem251	-0.249199	0.627921		-1.25092	0.000444498	*	0.0187019	0.997099		-0.668825	0.085399		-1.02916	0.000455224	*
ENSMUSG00000042369	Rbm45	-0.304954	0.632533		1.56736	0.143171		-0.849614	0.877827		-0.624306	0.402213		-2.55663	1.1722e-18	*
ENSMUSG00000024999	Noc3l	-0.210287	0.633659		-0.570309	0.0617325		-0.153327	0.924405		-0.54653	0.242412		-0.822144	0.00501082	*
ENSMUSG00000038766	Gabpb2	-0.20965	0.635506		-0.407069	0.186079		-0.117788	0.937914		-0.578939	0.210024		-0.842006	0.00131393	*
ENSMUSG00000031700	Gpt2	-0.294304	0.636161		-0.681958	0.639277		0.282007	0.893066		0.352899	0.622914		-1.25589	2.00587e-05	*
ENSMUSG00000036368	Rmdn2	0.255002	0.640526		0.188761	0.714322		0.259197	0.878842		-0.720411	0.209476		-0.897051	0.00758481	*
ENSMUSG00000031523	Dlc1	-0.276875	0.640568		-1.17129	0.00179511	*	-0.327865	0.793252		-1.00451	0.0470992	*	-1.69695	1.97721e-09	*
ENSMUSG00000024642	Tle4	0.2105	0.640863		-0.377749	0.250109		-0.185376	0.900939		-0.592425	0.159908		-0.954114	0.000133531	*
ENSMUSG00000022025	Cnmd	0.329374	0.646615		-0.143905	0.81736		-1.06382	0.348416		-1.26515	0.00696983	*	-0.637912	0.195944
ENSMUSG00000033063	Cntnap3	-0.650177	0.648411		-1.47427	0.193294		-0.529499	0.937914		-1.01812	0.567062		-3.56158	0.00268756	*
ENSMUSG00000038550	Ciart	0.324427	0.650386		-0.80363	0.11983		0.211379	0.911936		0.185172	0.850808		-1.37169	0.000150425	*
ENSMUSG00000029173	Sepsecs	-0.226433	0.656503		-0.737825	0.0389432	*	-0.127747	0.942764		-0.0252196	0.983683		-0.829559	0.00215098	*
ENSMUSG00000023034	Nr4a1	-0.424374	0.656917		-1.85367	0.00237822	*	0.288648	0.921393		0.163624	0.921287		-1.5471	5.82192e-05	*
ENSMUSG00000041378	Cldn5	0.254416	0.663508		-0.879648	0.0606569		-0.239302	0.907153		-1.00863	0.102244		-1.86597	4.64653e-10	*
ENSMUSG00000017679	Ttpal	-0.210858	0.67041		-0.561178	0.120528		0.114936	0.950857		-0.241534	0.748825		-0.837865	0.00446409	*
ENSMUSG00000022484	Hoxc10	-0.197495	0.67134		-0.652228	0.0528181		0.320341	0.814762		-0.235159	0.738283		-1.04039	6.59846e-06	*
ENSMUSG00000026784	Pdss1	-0.22621	0.674384		-0.373954	0.364886		-0.146122	0.936875		-0.322203	0.693579		-0.686975	0.00493529	*
ENSMUSG00000037656	Slc20a2	-0.207848	0.677426		-0.676455	0.0274179	*	-0.509214	0.688299		-0.817898	0.0428039	*	-0.859148	0.00692745	*
ENSMUSG00000022241	Tars	0.219534	0.688462		0.0957346	0.877954		0.303525	0.870121		-0.0149919	0.99184		-0.740767	0.00981993	*
ENSMUSG00000053617	Sh3pxd2a	-0.22331	0.68874		-0.847567	0.0258699	*	-0.201664	0.917952		-0.743621	0.215265		-0.915605	0.00369987	*
ENSMUSG00000072704	Smim10l1	-0.225918	0.688837		-0.423188	0.334519		-0.102724	0.956294		-0.367034	0.651858		-0.975947	0.00156674	*
ENSMUSG00000031480	Thsd1	-0.332046	0.689982		-1.18053	0.0450372	*	-0.462716	0.816401		-0.914173	0.363597		-1.38893	0.000971137	*
ENSMUSG00000039178	Tbc1d19	0.250602	0.696924		0.0518983	0.939255		0.0279015	0.99188		0.121068	0.919238		-0.765374	0.00762422	*
ENSMUSG00000000142	Axin2	0.241096	0.696924		-0.916828	0.0299946	*	-0.0919935	0.970947		-1.00914	0.100142		-1.36012	0.000164245	*
ENSMUSG00000040620	Dhx33	0.177259	0.699661		-0.0253113	0.957982		-0.0070861	0.999032		-0.513848	0.319145		-1.06253	2.65151e-05	*
ENSMUSG00000005503	Evx1	-0.201704	0.702021		-1.47791	7.50819e-06	*	-0.0488223	0.9838		-0.834717	0.0728339		-1.76556	6.90276e-14	*
ENSMUSG00000036009	Mettl25	0.211558	0.707129		0.0302038	0.961983		0.372556	0.847484		-0.283941	0.770063		-1.0236	0.00491402	*
ENSMUSG00000038679	Trps1	0.186469	0.707663		-0.224018	0.547275		-0.251255	0.845324		-0.205027	0.759304		-0.832301	0.000341524	*
ENSMUSG00000043259	Fam13c	-0.238733	0.712493		-0.791343	0.156093		-0.0381245	0.991668		0.217665	0.815194		-0.966142	0.00385537	*
ENSMUSG00000040713	Creg1	-0.193327	0.716588		-0.708414	0.0351359	*	-0.497818	0.793252		-1.15064	0.00215365	*	-1.00078	0.000735688	*
ENSMUSG00000015942	Gtf2ird2	0.212258	0.72084		0.0804848	0.896121		-0.15971	0.950857		-0.413101	0.62321		-1.65422	1.56018e-05	*
ENSMUSG00000034486	Gbx2	-0.204187	0.723756		-2.20459	5.09485e-09	*	0.202139	0.930492		-0.446869	0.509617		-1.167	0.00196483	*
ENSMUSG00000025403	Shmt2	0.226981	0.725848		0.133141	0.847866		0.311255	0.883087		0.248956	0.798963		-0.933739	0.00493529	*
ENSMUSG00000034738	Nostrin	-0.240994	0.740992		-1.43411	0.00415688	*	-0.606983	0.805087		-0.859792	0.311415		-1.55311	3.21004e-05	*
ENSMUSG00000031326	Cdx4	0.190827	0.741552		-0.128629	0.810022		0.189985	0.926057		-0.0222609	0.98783		-1.46555	6.76296e-08	*
ENSMUSG00000071847	Apcdd1	-0.205033	0.744092		-1.39019	0.000659483	*	-0.817415	0.181331		-1.77071	5.73222e-05	*	-1.28694	0.000175242	*
ENSMUSG00000026235	Epha4	-0.18808	0.744179		-0.855386	0.00191067	*	-0.493875	0.62448		-0.644151	0.136578		-1.13696	2.90972e-05	*
ENSMUSG00000029752	Asns	0.190326	0.745697		-0.23962	0.854353		0.384441	0.788247		0.013593	0.992597		-0.895599	0.00323019	*
ENSMUSG00000034667	Xpot	-0.167064	0.749511		-0.423307	0.316508		0.108469	0.961495		-0.0913816	0.91761		-1.10838	3.21004e-05	*
ENSMUSG00000045092	S1pr1	-0.23119	0.751296		-1.21464	0.0216281	*	-0.883726	0.751033		-1.29983	0.0253695	*	-1.38695	0.00713617	*
ENSMUSG00000015533	Itga2	-0.293097	0.75268		-0.941922	0.176311		-0.799764	0.799731		-1.10827	0.284078		-2.09968	0.00255244	*
ENSMUSG00000020717	Pecam1	-0.178418	0.754541		-0.968815	0.0056853	*	-0.414453	0.824863		-1.25115	0.00445934	*	-1.13541	2.68632e-05	*
ENSMUSG00000085622	3110056K07Rik	-0.167387	0.755323		-0.334636	0.464412		-0.513344	0.640542		-1.39043	0.00013937	*	-0.898693	0.0146245	*
ENSMUSG00000044548	Dact1	0.186465	0.763182		-1.24592	0.000487965	*	0.219418	0.911936		-0.780258	0.0976838		-1.22109	0.000692894	*
ENSMUSG00000059834	Sclt1	0.144375	0.767126		-0.176048	0.661064		-0.179258	0.911936		-0.0383826	0.968331		-0.787841	0.000463126	*
ENSMUSG00000032715	Trib3	-0.229607	0.777905		-1.48219	0.342909		0.303901	0.908645		0.210673	0.83034		-1.09981	0.00521027	*
ENSMUSG00000020923	Ubtf	-0.138567	0.780119		-0.283726	0.418179		0.0828537	0.974391		-0.310305	0.651858		-0.73178	0.00409926	*
ENSMUSG00000001504	Irx2	0.150082	0.782414		-0.865431	0.0124056	*	-0.547962	0.696272		-1.36721	5.46658e-05	*	-1.80082	1.97721e-09	*
ENSMUSG00000037851	Iars	0.145123	0.784104		0.0165931	0.981718		0.197543	0.902465		-0.142349	0.86607		-0.700031	0.00296019	*
ENSMUSG00000028093	Acp6	0.178069	0.792412		0.309772	0.528324		0.0069433	0.999032		0.113425	0.920137		-1.01773	0.000132472	*
ENSMUSG00000001946	Esam	-0.154789	0.795374		-0.922753	0.0111072	*	-0.16464	0.93554		-1.14054	0.0233965	*	-2.08965	3.64772e-16	*
ENSMUSG00000020475	Pgam2	0.246524	0.795539		0.0833335	0.924686		-0.615526	0.839496		-1.24765	0.160938		-1.39735	0.00155328	*
ENSMUSG00000001566	Mnx1	-0.23495	0.800706		-0.758987	0.146859		0.267741	0.926057		-1.18975	0.0780246		-1.63223	0.00167133	*
ENSMUSG00000014704	Hoxa2	-0.127973	0.804447		-0.680218	0.047293	*	0.299822	0.853288		-0.391418	0.568691		-1.2353	1.52415e-05	*
ENSMUSG00000008398	Elk3	-0.137085	0.804679		-0.980236	0.00603307	*	-0.3537	0.80257		-0.668496	0.129806		-0.853287	0.00459467	*
ENSMUSG00000038151	Prdm1	-0.226408	0.806657		-1.75607	0.00225271	*	0.192651	0.951749		-0.224042	0.86231		-2.20889	4.03327e-09	*
ENSMUSG00000041695	Kcnj2	-0.467235	0.81722		-2.79276	7.64184e-08	*	-1.01198	0.496363		-1.71887	0.0028323	*	-2.46042	1.38143e-07	*
ENSMUSG00000029648	Flt1	-0.1698	0.820378		-2.09664	1.18985e-10	*	-0.603682	0.730179		-1.67298	2.52935e-06	*	-1.42139	2.45769e-06	*
ENSMUSG00000034765	Dusp5	0.179177	0.826916		-0.697942	0.129969		0.684085	0.671755		-0.243248	0.855662		-1.26804	0.00346283	*
ENSMUSG00000022536	Glyr1	0.117691	0.830682		0.121982	0.753664		-0.135983	0.934618		-0.329426	0.56771		-0.663007	0.00762422	*
ENSMUSG00000024168	Tmem204	-0.141791	0.831977		-1.16654	0.0036555	*	0.267303	0.883464		-0.601835	0.485651		-1.18829	0.00364118	*
ENSMUSG00000028970	Abcb1b	-0.431156	0.833135		-0.238473	0.754931		-0.684415	0.889165		-2.70246	1.58413e-09	*	-2.66279	0.00398507	*
ENSMUSG00000037940	Inpp4b	-0.125219	0.842459		-0.588776	0.144739		-0.757681	0.184526		-0.756816	0.163718		-0.780459	0.00460316	*
ENSMUSG00000050796	B3galt6	-0.136175	0.844204		-0.524656	0.262672		0.209029	0.921034		-0.280528	0.793795		-1.07199	0.000458588	*
ENSMUSG00000039804	Ncoa5	0.0989016	0.845506		-0.358924	0.271369		0.125765	0.941881		-0.448504	0.415048		-1.61058	7.94811e-08	*
ENSMUSG00000027004	Frzb	-0.379487	0.854722		-0.333738	0.834713		-0.325251	0.974708		-0.0711086	0.948976		-1.60862	4.4662e-13	*
ENSMUSG00000020198	Ap3d1	-0.0951672	0.861371		-0.464314	0.17281		0.0859859	0.96661		-0.403248	0.492076		-0.901085	0.000840621	*
ENSMUSG00000042599	Kdm7a	-0.132484	0.862286		-1.06687	0.000201403	*	-0.141493	0.934074		-0.668351	0.0786923		-0.917431	0.000479528	*
ENSMUSG00000037376	Trmt6	0.0912999	0.863851		-0.208258	0.579979		-0.0109403	0.999032		-0.310379	0.62622		-0.659017	0.00544567	*
ENSMUSG00000001656	Hoxc11	-0.12331	0.864219		-0.995671	0.011628	*	0.120007	0.955302		-0.8083	0.174993		-1.06449	0.00133129	*
ENSMUSG00000025352	Gdf11	0.0935284	0.869538		-0.162514	0.679112		-0.194461	0.884998		-0.578702	0.229554		-1.73563	1.93142e-14	*
ENSMUSG00000028332	Hemgn	0.148193	0.874789		-0.000292329	0.999955		-0.675788	0.615352		-0.820576	0.39794		-1.12663	0.00979881	*
ENSMUSG00000008575	Nfib	-0.0987865	0.875185		0.146576	0.75642		-0.715442	0.4084		-0.918219	0.0422119	*	-0.817939	0.00575986	*
ENSMUSG00000022899	Slc15a2	-0.362125	0.875948		0.623982	0.745976		-2.05603	0.721606		-1.72931	0.0119849	*	-2.14059	4.64653e-10	*
ENSMUSG00000022711	Pmm2	0.108283	0.879746		0.111295	0.844686		0.445544	0.781223		-0.0498654	0.972031		-0.920871	0.00149161	*
ENSMUSG00000031657	Heatr3	0.100796	0.880818		-0.077455	0.894423		0.134765	0.94699		0.176212	0.867583		-0.966948	0.00109877	*
ENSMUSG00000020916	Krt36	0.142743	0.881856		-0.912344	0.127009		-0.667596	0.853107		-1.59807	0.0132645	*	-1.55368	0.00246444	*
ENSMUSG00000048138	Dmrt2	-0.161093	0.883471		-1.48846	0.00864321	*	-1.38795	0.0606261		-2.09451	0.000311947	*	-1.95407	0.000123051	*
ENSMUSG00000041961	Znrf3	-0.0934896	0.886138		0.412806	0.362087		-0.274204	0.926057		-0.237251	0.798963		-1.30326	4.36924e-06	*
ENSMUSG00000022367	Has2	0.0883797	0.886138		-0.191041	0.636831		-0.453007	0.763799		-0.970329	0.0115691	*	-1.07235	0.000541001	*
ENSMUSG00000041415	Dicer1	-0.0729882	0.887913		-0.525284	0.0704735		-0.0957519	0.951105		-0.353329	0.539907		-0.724169	0.00593049	*
ENSMUSG00000020876	Snx11	0.106773	0.893579		-0.362606	0.50816		0.156939	0.957181		-0.368448	0.742088		-1.27918	0.000604972	*
ENSMUSG00000047786	Lix1	-0.082031	0.893616		-0.551161	0.141279		-0.702468	0.181331		-0.751637	0.129621		-1.04803	5.97952e-06	*
ENSMUSG00000037169	Mycn	-0.0685793	0.893794		-0.931802	0.00332748	*	0.119835	0.942243		0.0780421	0.929076		-1.16463	6.38995e-05	*
ENSMUSG00000070047	Fat1	-0.0733836	0.895092		-0.393084	0.272167		-0.464201	0.704099		-0.941215	0.0328726	*	-0.934227	0.00832464	*
ENSMUSG00000032698	Lmo2	-0.0640864	0.898341		-0.95542	0.00267529	*	0.0151796	0.996842		-1.16924	4.96783e-05	*	-2.15551	2.45154e-26	*
ENSMUSG00000031932	Gpr83	-0.0948185	0.898388		-0.15425	0.818579		0.0830796	0.98243		-1.17579	0.107022		-1.51985	0.00521027	*
ENSMUSG00000028318	Polr1e	-0.0804399	0.909341		-0.254465	0.614395		0.295961	0.843241		-0.0128413	0.994274		-1.04964	0.000187737	*
ENSMUSG00000113186	A330076C08Rik	-0.104996	0.90983		-1.14345	0.0424653	*	-0.826202	0.799731		-1.25332	0.0996545		-2.06692	0.0024655	*
ENSMUSG00000074221	Zfp568	0.0576362	0.910255		-0.109417	0.774785		0.03712	0.986148		-0.170752	0.813312		-0.741761	0.00351791	*
ENSMUSG00000030047	Arhgap25	0.122427	0.911259		-1.27869	0.0505817		0.0237906	0.996842		-0.483898	0.651858		-1.69974	0.000116493	*
ENSMUSG00000049957	Ccdc137	0.075669	0.911549		-0.246779	0.514444		0.21156	0.926594		-0.465171	0.510885		-0.866133	0.00235888	*
ENSMUSG00000036403	Cep135	0.058563	0.916617		-0.0707571	0.885829		0.13681	0.937914		-0.343726	0.636343		-0.966831	0.000121043	*
ENSMUSG00000024868	Dkk1	-0.0727401	0.917709		-1.68557	2.85156e-08	*	0.048611	0.986269		-1.21006	0.000380621	*	-1.65434	7.68847e-10	*
ENSMUSG00000036985	Zdhhc9	-0.0629137	0.920939		0.217178	0.653426		-0.200289	0.937914		-0.769126	0.152049		-1.09996	0.00119809	*
ENSMUSG00000045587	Lypd10	-0.418137	0.924028		0.911951	0.0957327		-8.59264	9.37292e-11	*	-0.279872	0.97978		1.9054	0.837992
ENSMUSG00000020608	Smc6	-0.0490553	0.924426		-0.607595	0.0863604		-0.229136	0.874373		-0.323879	0.594209		-1.43561	9.37886e-07	*
ENSMUSG00000048013	Krt35	-0.11125	0.92737		-0.827269	0.307889		-0.0242066	0.999032		-1.83605	0.0871898		-2.46198	0.00885637	*
ENSMUSG00000024816	Frmd8	-0.0499043	0.927523		-0.504355	0.21655		-0.13833	0.946953		-0.65155	0.121087		-1.05628	4.77354e-05	*
ENSMUSG00000057715	A830018L16Rik	-0.0685822	0.930748		-0.297966	0.626942		-0.553394	0.830011		-0.257982	0.8421		-1.41333	0.00357557	*
ENSMUSG00000037172	Dennd11	-0.0472269	0.932532		-0.41064	0.257158		-0.200131	0.896984		-0.392419	0.520197		-0.928364	0.000613947	*
ENSMUSG00000022895	Ets2	0.0402073	0.936142		-0.58701	0.0730792		-0.272189	0.816711		-0.305526	0.60833		-0.824974	0.00019948	*
ENSMUSG00000025616	Usp16	0.042422	0.940324		-0.230253	0.549197		-0.129598	0.930492		-0.385104	0.547835		-1.05727	6.24218e-06	*
ENSMUSG00000110126	Gm9347	0.0510013	0.944733		-0.548531	0.316173		0.0498701	0.990211		-0.310558	0.736285		-0.989543	0.00486932	*
ENSMUSG00000022018	Rgcc	0.0549747	0.945012		-0.0182412	0.984417		-0.470652	0.878243		-1.44121	0.00407444	*	0.127328	0.904483
ENSMUSG00000024565	Sall3	0.039109	0.947722		-0.497486	0.113831		-0.232094	0.870121		-0.632581	0.24043		-0.801338	0.000756458	*
ENSMUSG00000048450	Msx1	-0.0587345	0.94833		-2.36708	2.72021e-10	*	0.159142	0.937914		-0.458118	0.69544		-2.53661	1.59024e-29	*
ENSMUSG00000085355	3010003L21Rik	-0.055024	0.951754		-0.15881	0.785866		0.291679	0.882748		-0.48884	0.590883		-1.80292	8.97889e-05	*
ENSMUSG00000028414	Fktn	0.0332946	0.953002		0.0170832	0.973931		-0.148536	0.922719		-0.457239	0.420804		-0.721243	0.00712014	*
ENSMUSG00000022185	Acin1	0.0295092	0.959		-0.123041	0.776689		-0.19845	0.887392		-0.99148	0.00824859	*	-0.94704	0.000320221	*
ENSMUSG00000034154	Ino80	-0.030536	0.960014		-0.0527347	0.914538		-0.132015	0.943583		-0.0479522	0.959953		-0.720038	0.00866157	*
ENSMUSG00000031661	Nkd1	0.0266718	0.966675		-0.396576	0.345478		0.125342	0.948288		-0.420065	0.579517		-0.762618	0.00183961	*
ENSMUSG00000040687	Madd	-0.02693	0.967696		-0.381422	0.386749		-0.20297	0.928455		-0.440505	0.537696		-0.929172	0.0095281	*
ENSMUSG00000022369	Mtbp	-0.0265469	0.967742		-0.22455	0.677689		0.352706	0.80257		0.0306995	0.97978		-0.811438	0.00238044	*
ENSMUSG00000029275	Gfi1	0.0478602	0.969725		-0.0838768	0.940041		0.544557	0.883087		-1.14477	0.382305		-2.91575	0.00489985	*
ENSMUSG00000037347	Chst7	-0.0231542	0.96981		-0.371465	0.328654		-0.0936598	0.960398		-0.697438	0.10707		-1.21298	4.14012e-06	*
ENSMUSG00000029757	Dync1i1	0.0235507	0.96981		-0.586476	0.143578		-0.0976502	0.96661		-0.383726	0.547835		-0.826023	0.00064022	*
ENSMUSG00000034075	Zdhhc5	-0.0270336	0.970184		-0.253408	0.589128		-0.0647351	0.977208		-0.687437	0.267643		-1.06016	0.000529049	*
ENSMUSG00000106718	Gm20052	0.0502106	0.970904		-1.73296	0.0128554	*	0.284413	0.930492		-0.0110389	0.995604		-1.8659	0.000439199	*
ENSMUSG00000034586	Hid1	-0.0415767	0.971658		-0.312139	0.707874		0.305953	0.920567		-0.906921	0.330964		-1.53398	0.00662799	*
ENSMUSG00000101523	Csnk2a3	0.0850075	0.975266		-0.803687	0.721141		-1.54869	0.80257		-2.56049	0.140279		-2.10571	0.000262974	*
ENSMUSG00000026249	Serpine2	-0.0219982	0.97888		-0.0605492	0.928425		-1.06686	0.00165881	*	-1.38428	0.00196068	*	-0.849631	0.000254395	*
ENSMUSG00000021193	Pitrm1	0.0234887	0.980846		0.200923	0.689914		-0.571496	0.728714		-1.03896	0.0252497	*	-0.93163	4.58982e-05	*
ENSMUSG00000053477	Tcf4	-0.0130115	0.981147		-0.231291	0.507364		-0.377088	0.721337		-0.490172	0.284078		-0.762702	0.000756458	*
ENSMUSG00000029338	Antxr2	0.0145345	0.983297		-0.168321	0.76146		-0.449782	0.775746		-1.24566	0.00257091	*	-0.982291	0.0029099	*
ENSMUSG00000042385	Gzmk	-0.0140397	0.983384		-0.407865	0.323901		-0.350497	0.870121		-1.41559	0.000143679	*	-1.01809	0.00471619	*
ENSMUSG00000049604	Hoxb13	-0.0172367	0.984668		-0.188959	0.778603		-0.475391	0.833849		-0.927296	0.197963		-1.51748	1.24298e-05	*
ENSMUSG00000027314	Dll4	0.0131759	0.987081		-2.03152	8.17786e-06	*	-0.39055	0.883087		-1.47195	0.00508834	*	-2.06813	9.00957e-08	*
ENSMUSG00000050103	Agmo	-0.0213448	0.987205		-1.0337	0.204708		-1.67704	0.475669		-1.50757	0.18816		-2.04528	0.0091365	*
ENSMUSG00000052137	Rbm12b2	-0.0108629	0.988575		-0.353629	0.500746		-0.0499567	0.988801		-0.290721	0.766218		-1.17485	0.000561073	*
ENSMUSG00000075304	Sp5	-0.00902345	0.988916		-1.06225	0.000563332	*	-0.452213	0.730179		-0.712807	0.136502		-2.0867	7.47591e-16	*
ENSMUSG00000038612	Mcl1	0.00551062	0.992675		-0.565807	0.0749069		-0.279456	0.843241		-0.421058	0.455519		-0.827616	0.00521027	*
ENSMUSG00000046223	Plaur	0.00469062	0.994805		-0.358007	0.516433		-0.379885	0.882748		-2.21809	4.53994e-07	*	-1.34971	0.0187435	*
ENSMUSG00000039717	Ralyl	-0.00399185	0.997973		0.5509	0.469193		-0.88621	0.799731		-1.70901	0.0649688		-2.23802	0.00710207	*
ENSMUSG00000024349	Sting1	-0.00117073	0.99856		-0.16247	0.722121		0.229961	0.870121		-0.834273	0.0655168		-1.22343	4.14012e-06	*
ENSMUSG00000028751	Pla2g2e	-3.00153			-2.06081	0.0699081		-0.499126	0.950864		-0.418569	0.844808		-2.93032	0.00279016	*
ENSMUSG00000043157	Arl11	-2.36247			-2.65086	0.0178565	*	0.768389	0.870121		-0.510199	0.804405		-2.51834	0.00741542	*
ENSMUSG00000050830	Vwc2	-1.19566			-1.55396	0.144326		-0.465695	0.947168		-1.04272	0.594748		-2.67862	0.00672382	*
