# Supplementary material for: A noncanonical role of glycolytic metabolites controlling the timing of mouse embryo segmentation
Source: Sci Adv. 2025 Sep 19;11(38):eadz9606. doi: 10.1126/sciadv.adz9606 (PMC12448123; doi:10.1126/sciadv.adz9606)
Supplement: Supplementary file 3 — Movies S1 to S9 [file sciadv.adz9606_movies_s1_to_s9.zip]

Archive with 9 entries (9 files):
- adz9606_movie_s1.avi
- adz9606_movie_s2.avi
- adz9606_movie_s3.avi
- adz9606_movie_s4.avi
- adz9606_movie_s5.avi
- adz9606_movie_s6.avi
- adz9606_movie_s7.avi
- adz9606_movie_s8.avi
- adz9606_movie_s9.avi
